# Supplementary material for: Exploring the causal relationship between immune cells and idiopathic pulmonary fibrosis: a bi-directional Mendelian randomization study
Source: BMC Pulm Med. 2024 Mar 20;24:145. doi: 10.1186/s12890-024-02942-w (PMC10956372; doi:10.1186/s12890-024-02942-w)
Supplement: Supplementary file 1 — Supplementary Material 1. [file 12890_2024_2942_MOESM1_ESM.xlsx]

## Sheet: 005
Table S1 Instrumental variables used in MR analysis of the association between Immunotypes and idiopathic pulmonary fibrosis.
Immunotype(exposure)	SNP	effect allele	other allele	Exposure(Immunotype)			Outcome(IPF)			F-value	R2	steiger_dir	steiger_pval
				Beta	SE	P-value	Beta	SE	P-value
IgD+ %B cell	rs11068290	T	C	0.3904	0.08097	1.49e-06	-0.1317	0.079142	0.09609	23.2472	0.00631504	TRUE	2.57e-06
IgD+ %B cell	rs11616703	T	G	-0.4199	0.09432	8.75e-06	0.10772	0.069185	0.1195	19.8191	0.00538882	TRUE	1.51e-05
IgD+ %B cell	rs12204136	C	T	0.2426	0.05485	1e-05	0.017839	0.041323	0.666	19.5627	0.00531947	TRUE	1.18e-05
IgD+ %B cell	rs138919897	G	A	1.402	0.2997	2.99e-06	0.042091	0.08174	0.6066	21.8838	0.00594687	TRUE	3.62e-06
IgD+ %B cell	rs140191306	T	C	0.4421	0.09364	2.43e-06	0.18007	0.11729	0.1247	22.2904	0.0060567	TRUE	4.07e-06
IgD+ %B cell	rs148496020	A	T	-0.4088	0.08921	4.75e-06	-0.08598	0.12199	0.4809	20.9988	0.00570775	TRUE	6.1e-06
IgD+ %B cell	rs17405603	T	A	0.1542	0.02757	2.38e-08	0.004663	0.022307	0.8344	31.2821	0.00847917	TRUE	2.7e-08
IgD+ %B cell	rs2450220	T	C	-0.152	0.03167	1.65e-06	-0.0048106	0.040653	0.9058	23.0352	0.00625779	TRUE	1.78e-06
IgD+ %B cell	rs56209800	T	A	-0.2355	0.05263	7.91e-06	-0.080723	0.032434	0.01282	20.0224	0.00544378	TRUE	1.65e-05
IgD+ %B cell	rs62057183	T	C	0.1273	0.02872	9.63e-06	0.027253	0.032444	0.4009	19.6466	0.00534217	TRUE	1.28e-05
IgD+ %B cell	rs72757888	T	C	0.5864	0.1201	1.09e-06	-0.035427	0.035916	0.3239	23.8398	0.00647496	TRUE	1.54e-06
IgD+ %B cell	rs72952600	G	C	0.49	0.1045	2.83e-06	-0.035504	0.047931	0.4589	21.9867	0.00597466	TRUE	3.68e-06
IgD+ %B cell	rs73426855	C	T	-0.174	0.03482	6.08e-07	0.008193	0.028632	0.7748	24.9713	0.0067802	TRUE	6.97e-07
IgD+ %B cell	rs7597061	G	T	0.1829	0.04129	9.67e-06	0.015743	0.031686	0.6193	19.6217	0.00533544	TRUE	1.16e-05
IgD+ %B cell	rs9265870	G	A	0.1454	0.03049	1.92e-06	-0.022284	0.020231	0.2707	22.7412	0.00617844	TRUE	2.83e-06
IgD+ CD38br AC	rs10265656	G	A	-0.2229	0.04923	6.15e-06	0.074979	0.052855	0.156	20.5003	0.00557604	TRUE	9.61e-06
IgD+ CD38br AC	rs10821937	T	C	-0.1118	0.02511	8.81e-06	0.021018	0.020068	0.295	19.8239	0.00539306	TRUE	1.22e-05
IgD+ CD38br AC	rs11068290	T	C	0.3555	0.07815	5.55e-06	-0.1317	0.079142	0.09609	20.6929	0.00562813	TRUE	9.36e-06
IgD+ CD38br AC	rs11159480	T	G	-0.1526	0.0323	2.4e-06	-0.026337	0.027583	0.3397	22.3205	0.00606812	TRUE	3.3e-06
IgD+ CD38br AC	rs113965271	C	G	-0.3262	0.07211	6.29e-06	0.068302	0.048675	0.1606	20.4634	0.00556605	TRUE	9.75e-06
IgD+ CD38br AC	rs116104104	T	C	5.387	1.184	5.51e-06	0.037675	0.096889	0.6974	20.701	0.00563031	TRUE	6.46e-06
IgD+ CD38br AC	rs116285595	T	C	0.6503	0.1415	4.44e-06	0.19044	0.10499	0.06968	21.121	0.0057439	TRUE	7.87e-06
IgD+ CD38br AC	rs117772462	A	T	-0.4238	0.09514	8.67e-06	0.037439	0.085996	0.6633	19.8425	0.00539807	TRUE	1.01e-05
IgD+ CD38br AC	rs118090735	G	T	1.518	0.3399	8.23e-06	-0.13214	0.075379	0.0796	19.9453	0.0054259	TRUE	1.4e-05
IgD+ CD38br AC	rs12036556	T	C	0.3487	0.07421	2.71e-06	-0.0012766	0.07396	0.9862	22.079	0.00600286	TRUE	2.82e-06
IgD+ CD38br AC	rs1294253	C	T	-0.1382	0.02658	2.1e-07	-0.0021139	0.02534	0.9335	27.0337	0.00734007	TRUE	2.26e-07
IgD+ CD38br AC	rs140380950	C	T	-0.3568	0.06296	1.57e-08	-0.055986	0.088936	0.529	32.1159	0.00870794	TRUE	2.04e-08
IgD+ CD38br AC	rs143397127	C	T	-0.4626	0.09576	1.42e-06	-0.064862	0.16697	0.6977	23.3369	0.00634269	TRUE	1.81e-06
IgD+ CD38br AC	rs146959444	C	T	1.249	0.2574	1.29e-06	-0.049028	0.07334	0.5038	23.5455	0.00639902	TRUE	1.62e-06
IgD+ CD38br AC	rs16868356	C	T	0.4146	0.08532	1.23e-06	0.19053	0.082561	0.02102	23.6133	0.00641733	TRUE	2.58e-06
IgD+ CD38br AC	rs1919856	G	A	0.1675	0.03766	8.94e-06	0.028882	0.034264	0.3993	19.7819	0.0053817	TRUE	1.17e-05
IgD+ CD38br AC	rs2395904	G	T	-0.1279	0.02666	1.69e-06	-0.0025133	0.020874	0.9042	23.0155	0.00625589	TRUE	1.8e-06
IgD+ CD38br AC	rs61878035	A	G	0.1453	0.03068	2.24e-06	0.015826	0.023044	0.4922	22.4295	0.00609759	TRUE	2.91e-06
IgD+ CD38br AC	rs733555	T	G	-0.1396	0.02714	2.85e-07	0.0031627	0.019096	0.8685	26.4576	0.00718478	TRUE	3.11e-07
IgD+ CD38br AC	rs76112278	A	G	-0.4579	0.08605	1.09e-07	-0.025968	0.08749	0.7666	28.3165	0.00768569	TRUE	1.26e-07
IgD+ CD38br AC	rs76608654	C	T	0.2489	0.05423	4.56e-06	0.047574	0.04061	0.2414	21.0654	0.00572887	TRUE	6.71e-06
IgD+ CD38br AC	rs78188887	G	A	1.533	0.3206	1.8e-06	0.0096317	0.078993	0.903	22.8643	0.00621503	TRUE	1.95e-06
IgD+ CD38br AC	rs78658073	A	G	1.665	0.362	4.39e-06	-0.017986	0.061967	0.7716	21.1549	0.00575307	TRUE	4.95e-06
IgD+ CD38br AC	rs794185	C	T	-0.1116	0.02511	9.06e-06	-0.011422	0.018855	0.5447	19.7531	0.00537389	TRUE	1.11e-05
IgD+ CD38br AC	rs80330977	A	G	-0.2576	0.04422	6.16e-09	0.01591	0.036779	0.6653	33.9355	0.00919677	TRUE	7.57e-09
IgD+ CD38dim %B cell	rs2301101	G	T	-0.187	0.03994	2.94e-06	-0.046433	0.032719	0.1559	21.9213	0.00595863	TRUE	4.65e-06
IgD+ CD38dim %B cell	rs4811007	G	A	0.1261	0.02461	3.13e-07	0.015206	0.018681	0.4157	26.2547	0.00712812	TRUE	4.26e-07
IgD+ CD38dim %B cell	rs546147740	C	T	0.763	0.1665	4.75e-06	0.015427	0.1305	0.9059	21.0001	0.00570964	TRUE	5.2e-06
IgD+ CD38dim %B cell	rs60521331	A	G	0.1107	0.02463	7.24e-06	0.018534	0.020049	0.3553	20.2007	0.0054935	TRUE	9.78e-06
IgD+ CD38dim %B cell	rs61912200	A	T	1.216	0.2655	4.82e-06	0.037942	0.087606	0.6649	20.9767	0.00570334	TRUE	5.68e-06
IgD+ CD38dim %B cell	rs62488766	G	A	-0.3635	0.08066	6.8e-06	0.055013	0.12325	0.6553	20.3092	0.00552284	TRUE	8.88e-06
IgD+ CD38dim %B cell	rs6835759	G	A	0.1189	0.02486	1.79e-06	0.0088014	0.019737	0.6556	22.875	0.00621625	TRUE	2.13e-06
IgD+ CD38dim %B cell	rs6998850	G	A	0.1204	0.02683	7.46e-06	-0.0031889	0.020211	0.8746	20.1378	0.00547648	TRUE	8.03e-06
IgD+ CD38dim %B cell	rs73909843	C	T	0.2092	0.0466	7.39e-06	0.0060072	0.033922	0.8594	20.1535	0.00548075	TRUE	8.03e-06
IgD+ CD38dim %B cell	rs75766272	T	C	0.3861	0.08587	7.14e-06	0.024288	0.053069	0.6472	20.217	0.00549791	TRUE	8.4e-06
IgD+ CD38dim %B cell	rs7595353	C	T	-0.1211	0.02671	6.02e-06	0.032598	0.022867	0.154	20.5561	0.00558961	TRUE	9.45e-06
IgD+ CD38dim %B cell	rs78269238	T	C	-0.2771	0.05349	2.34e-07	0.096134	0.060094	0.1097	26.8366	0.00728497	TRUE	4.11e-07
IgD+ CD38dim %B cell	rs78958229	T	C	0.2934	0.0591	7.22e-07	0.078479	0.061906	0.2049	24.6459	0.00669427	TRUE	1.12e-06
IgD+ CD38dim %B cell	rs9865821	A	C	0.115	0.02558	7.16e-06	-0.025697	0.023531	0.2748	20.2113	0.00549637	TRUE	1.03e-05
IgD+ CD38dim AC	rs115150472	T	C	2.534	0.5718	9.63e-06	0.036839	0.079962	0.645	19.6393	0.00534308	TRUE	1.13e-05
IgD+ CD38dim AC	rs115951641	T	A	0.2476	0.05577	9.25e-06	0.019869	0.029359	0.4986	19.7106	0.00536239	TRUE	1.24e-05
IgD+ CD38dim AC	rs117518951	C	T	0.2458	0.0546	6.93e-06	0.043104	0.038163	0.2587	20.2665	0.00551279	TRUE	9.93e-06
IgD+ CD38dim AC	rs12799241	A	G	0.13	0.0273	1.99e-06	0.023499	0.022601	0.2985	22.6757	0.0061641	TRUE	2.83e-06
IgD+ CD38dim AC	rs12906621	A	G	0.1764	0.03817	3.91e-06	-0.032321	0.031929	0.3114	21.3576	0.00580787	TRUE	5.51e-06
IgD+ CD38dim AC	rs141880653	T	C	1.849	0.3979	3.49e-06	0.076591	0.10391	0.4611	21.5936	0.00587168	TRUE	4.54e-06
IgD+ CD38dim AC	rs143176410	C	G	1.912	0.3929	1.19e-06	0.11228	0.087367	0.1988	23.6816	0.00643578	TRUE	1.83e-06
IgD+ CD38dim AC	rs143397127	C	T	-0.4549	0.09626	2.38e-06	-0.064862	0.16697	0.6977	22.3326	0.0060714	TRUE	3.03e-06
IgD+ CD38dim AC	rs147207149	G	A	0.6732	0.1407	1.78e-06	-0.11768	0.061917	0.05736	22.8929	0.00622276	TRUE	3.28e-06
IgD+ CD38dim AC	rs150663332	T	C	-0.1942	0.0428	5.88e-06	0.016491	0.033779	0.6254	20.5878	0.00559972	TRUE	7e-06
IgD+ CD38dim AC	rs1510970	A	G	-0.1966	0.04234	3.57e-06	-0.0089456	0.027418	0.7442	21.5608	0.0058628	TRUE	4.04e-06
IgD+ CD38dim AC	rs17056318	C	T	-0.2225	0.04431	5.37e-07	0.016202	0.036781	0.6596	25.2149	0.0068496	TRUE	6.42e-07
IgD+ CD38dim AC	rs190448231	G	T	0.327	0.07351	8.89e-06	0.11867	0.071463	0.09679	19.788	0.00538335	TRUE	1.47e-05
IgD+ CD38dim AC	rs2395904	G	T	-0.1253	0.0268	3.03e-06	-0.0025133	0.020874	0.9042	21.8591	0.00594343	TRUE	3.26e-06
IgD+ CD38dim AC	rs34764986	C	T	-0.2175	0.04671	3.31e-06	0.034874	0.06661	0.6006	21.682	0.00589555	TRUE	4.06e-06
IgD+ CD38dim AC	rs72691696	T	C	1.476	0.332	9.05e-06	-0.010804	0.07047	0.8782	19.765	0.00537711	TRUE	9.72e-06
IgD+ CD38dim AC	rs7690529	G	A	0.5256	0.1173	7.72e-06	-0.17385	0.092826	0.06109	20.0777	0.00546173	TRUE	1.35e-05
IgD+ CD38dim AC	rs8076302	T	C	-0.1385	0.03056	6.01e-06	0.012325	0.022254	0.5797	20.5396	0.00558668	TRUE	7.31e-06
IgD+ CD38- %B cell	rs10254361	T	G	0.1333	0.02899	4.4e-06	-0.029414	0.023585	0.2123	21.1429	0.00574824	TRUE	6.65e-06
IgD+ CD38- %B cell	rs10444793	A	G	-0.4608	0.09102	4.35e-07	-0.055455	0.056734	0.3283	25.6302	0.00695974	TRUE	6.16e-07
IgD+ CD38- %B cell	rs113398446	C	A	0.1793	0.03256	3.91e-08	-0.012141	0.028087	0.6656	30.3244	0.00822395	TRUE	4.78e-08
IgD+ CD38- %B cell	rs115802369	G	A	-0.4129	0.0922	7.76e-06	-0.10863	0.094802	0.2519	20.0552	0.00545416	TRUE	1.11e-05
IgD+ CD38- %B cell	rs12122084	A	G	-0.1408	0.03104	5.94e-06	-0.00061276	0.028812	0.983	20.576	0.005595	TRUE	6.24e-06
IgD+ CD38- %B cell	rs147135384	C	T	-2.756	0.6192	8.78e-06	0.017606	0.092388	0.8489	19.8105	0.00538797	TRUE	9.65e-06
IgD+ CD38- %B cell	rs148952274	T	C	-2.911	0.6469	7.01e-06	0.20781	0.12797	0.1044	20.2493	0.00550664	TRUE	1.18e-05
IgD+ CD38- %B cell	rs1512044	A	G	0.202	0.03882	2.07e-07	0.00093636	0.038716	0.9807	27.0764	0.00734959	TRUE	2.17e-07
IgD+ CD38- %B cell	rs1959342	T	A	0.112	0.02529	9.81e-06	-0.016164	0.0214	0.4501	19.6127	0.00533446	TRUE	1.25e-05
IgD+ CD38- %B cell	rs2621369	T	C	0.1498	0.03155	2.13e-06	-0.028704	0.040058	0.4736	22.5437	0.00612676	TRUE	3.04e-06
IgD+ CD38- %B cell	rs34843244	T	A	0.308	0.06835	6.81e-06	0.15994	0.092834	0.08492	20.306	0.00552198	TRUE	1.18e-05
IgD+ CD38- %B cell	rs62502412	T	A	0.1209	0.02712	8.58e-06	-0.025834	0.022401	0.2488	19.8734	0.00540499	TRUE	1.24e-05
IgD+ CD38- %B cell	rs7012048	C	T	0.1407	0.0311	6.25e-06	-0.056626	0.026564	0.03303	20.4676	0.00556568	TRUE	1.21e-05
IgD+ CD38- %B cell	rs73909843	C	T	-0.2138	0.04629	4.01e-06	0.0060072	0.033922	0.8594	21.3325	0.00579949	TRUE	4.37e-06
IgD+ CD38- %B cell	rs76376526	T	C	0.4948	0.1101	7.21e-06	-0.004796	0.085515	0.9553	20.1969	0.00549247	TRUE	7.65e-06
IgD+ CD38- %B cell	rs77762131	C	G	0.3388	0.05748	4.1e-09	-0.12406	0.072764	0.08821	34.7419	0.0094107	TRUE	8.04e-09
IgD+ CD38- %B cell	rs78009119	G	T	-0.4914	0.1063	3.88e-06	-0.10761	0.087797	0.2203	21.37	0.00580963	TRUE	5.81e-06
IgD+ CD38- %B cell	rs79870102	G	A	0.9733	0.216	6.84e-06	0.093544	0.072363	0.1961	20.3042	0.00552149	TRUE	1.02e-05
IgD+ CD38- %B cell	rs80032720	A	G	0.2539	0.05434	3.09e-06	0.038702	0.073625	0.5991	21.8316	0.00593439	TRUE	3.76e-06
IgD+ CD38- AC	rs10444793	A	G	-0.4107	0.09229	8.84e-06	-0.055455	0.056734	0.3283	19.8034	0.00538751	TRUE	1.21e-05
IgD+ CD38- AC	rs10493766	G	A	-0.1336	0.02933	5.43e-06	-0.00041638	0.021848	0.9848	20.7486	0.00564319	TRUE	5.62e-06
IgD+ CD38- AC	rs1158784	T	A	0.174	0.03801	4.88e-06	0.0011196	0.022262	0.9599	20.9557	0.00569921	TRUE	5.11e-06
IgD+ CD38- AC	rs12216018	T	C	-0.1686	0.03603	2.99e-06	-0.0074693	0.026643	0.7792	21.8971	0.0059537	TRUE	3.37e-06
IgD+ CD38- AC	rs12763172	C	T	0.1258	0.02784	6.38e-06	0.011584	0.020253	0.5674	20.4185	0.0055539	TRUE	7.84e-06
IgD+ CD38- AC	rs12874404	G	A	0.1363	0.02669	3.42e-07	-0.1011	0.050443	0.04505	26.0792	0.00708274	TRUE	7.01e-07
IgD+ CD38- AC	rs144625305	T	C	0.6074	0.1364	8.7e-06	-0.068218	0.10296	0.5076	19.8299	0.00539468	TRUE	1.1e-05
IgD+ CD38- AC	rs146127735	A	G	0.3025	0.06424	2.59e-06	0.11145	0.069131	0.1069	22.1738	0.00602848	TRUE	4.96e-06
IgD+ CD38- AC	rs146687492	T	G	-0.3372	0.07361	4.77e-06	-0.038124	0.066018	0.5636	20.9846	0.00570702	TRUE	5.86e-06
IgD+ CD38- AC	rs149701635	G	C	-0.3526	0.07768	5.85e-06	0.099111	0.063527	0.1187	20.6037	0.00560402	TRUE	9.46e-06
IgD+ CD38- AC	rs62235484	A	G	0.4628	0.09388	8.58e-07	0.088245	0.064878	0.1738	24.3019	0.00660324	TRUE	1.36e-06
IgD+ CD38- AC	rs71615254	C	A	-0.278	0.0622	8.09e-06	0.032641	0.031498	0.3001	19.976	0.00543421	TRUE	1.12e-05
IgD+ CD38- AC	rs77762131	C	G	0.3229	0.05806	2.85e-08	-0.12406	0.072764	0.08821	30.9302	0.00838913	TRUE	5.42e-08
IgD+ CD38- AC	rs7809268	C	T	-0.2247	0.04918	5.07e-06	-0.0035752	0.024362	0.8833	20.8751	0.00567741	TRUE	5.46e-06
IgD+ CD38- AC	rs7909504	A	G	-0.165	0.03707	8.79e-06	0.0089528	0.023333	0.7012	19.8117	0.00538976	TRUE	1.01e-05
IgD+ CD38- AC	rs79207264	A	G	0.1854	0.03946	2.74e-06	-0.0043877	0.03755	0.907	22.0752	0.00600184	TRUE	2.93e-06
Unsw mem %B cell	rs11519226	T	A	0.1229	0.02717	6.24e-06	0.0056524	0.023917	0.8132	20.4609	0.00556386	TRUE	6.99e-06
Unsw mem %B cell	rs116525939	C	T	0.9467	0.2075	5.23e-06	0.051435	0.15154	0.7343	20.8156	0.00565977	TRUE	6.16e-06
Unsw mem %B cell	rs11779181	T	C	-0.1402	0.03143	8.41e-06	-0.030618	0.021335	0.1513	19.8979	0.0054116	TRUE	1.32e-05
Unsw mem %B cell	rs12380223	A	T	-0.5815	0.128	5.76e-06	0.031201	0.0606	0.6066	20.6386	0.00561191	TRUE	6.87e-06
Unsw mem %B cell	rs12539793	T	C	-0.5404	0.1145	2.47e-06	-0.044241	0.033503	0.1867	22.2751	0.00605421	TRUE	3.77e-06
Unsw mem %B cell	rs143553941	C	G	0.5187	0.1092	2.09e-06	0.063167	0.064754	0.3293	22.5625	0.00613184	TRUE	2.94e-06
Unsw mem %B cell	rs143666202	A	G	0.2759	0.0579	1.96e-06	0.034351	0.037565	0.3605	22.7063	0.00617068	TRUE	2.71e-06
Unsw mem %B cell	rs146430312	T	G	1.017	0.2222	4.87e-06	-0.054644	0.055344	0.3235	20.9485	0.00569571	TRUE	6.82e-06
Unsw mem %B cell	rs146720368	T	C	0.852	0.1923	9.66e-06	-0.035125	0.059976	0.5581	19.63	0.00533913	TRUE	1.19e-05
Unsw mem %B cell	rs150839591	G	T	0.2459	0.05396	5.34e-06	0.014699	0.088743	0.8684	20.767	0.00564662	TRUE	5.84e-06
Unsw mem %B cell	rs1596383	A	G	0.1208	0.02585	3.06e-06	0.02358	0.019419	0.2247	21.838	0.00593611	TRUE	4.56e-06
Unsw mem %B cell	rs1679013	T	C	-0.1252	0.02555	9.97e-07	0.011244	0.019431	0.5628	24.0119	0.00652318	TRUE	1.24e-06
Unsw mem %B cell	rs17006489	G	A	-0.1728	0.03779	4.98e-06	-0.050538	0.030212	0.09437	20.909	0.00568503	TRUE	8.37e-06
Unsw mem %B cell	rs183471524	G	A	-0.1978	0.04411	7.53e-06	-0.011499	0.062086	0.8531	20.1084	0.00546855	TRUE	8.26e-06
Unsw mem %B cell	rs1883832	C	T	-0.1236	0.02682	4.24e-06	0.0015856	0.021343	0.9408	21.2383	0.00577404	TRUE	4.43e-06
Unsw mem %B cell	rs1930922	G	A	-0.137	0.0295	3.55e-06	0.019611	0.020582	0.3407	21.5674	0.00586298	TRUE	4.85e-06
Unsw mem %B cell	rs2793491	T	C	-0.1335	0.02997	8.72e-06	0.042974	0.024079	0.0743	19.8422	0.00539652	TRUE	1.51e-05
Unsw mem %B cell	rs45608038	G	A	0.294	0.06266	2.81e-06	-0.016694	0.067786	0.8055	22.0148	0.00598387	TRUE	3.12e-06
Unsw mem %B cell	rs72686460	A	T	0.1254	0.02755	5.45e-06	0.038362	0.031909	0.2293	20.7182	0.00563344	TRUE	9.23e-06
Unsw mem %B cell	rs72844588	A	G	0.2054	0.04341	2.31e-06	0.002288	0.026459	0.9311	22.3883	0.00608479	TRUE	2.46e-06
Unsw mem %B cell	rs73032183	C	T	0.1675	0.03506	1.85e-06	-0.02781	0.037817	0.4621	22.8247	0.00620267	TRUE	2.42e-06
Unsw mem %B cell	rs73041424	G	A	-0.2606	0.05834	8.19e-06	0.11025	0.0484	0.02273	19.9534	0.0054266	TRUE	1.61e-05
Unsw mem %B cell	rs73192651	T	C	0.5551	0.08989	7.31e-10	-0.063791	0.12909	0.6212	38.1346	0.0103202	TRUE	9.39e-10
Unsw mem %B cell	rs7322292	T	C	-0.1256	0.02669	2.61e-06	-0.0132	0.020524	0.5201	22.1453	0.00601915	TRUE	3.32e-06
Unsw mem %B cell	rs73518104	A	G	0.2174	0.04847	7.48e-06	-0.04571	0.04851	0.346	20.1175	0.00547099	TRUE	1.03e-05
Unsw mem %B cell	rs7412746	T	C	-0.1152	0.02573	7.81e-06	0.024314	0.0186	0.1912	20.0459	0.00545163	TRUE	1.17e-05
Unsw mem %B cell	rs75766272	T	C	-0.4409	0.08695	4.15e-07	0.024288	0.053069	0.6472	25.7123	0.00698189	TRUE	5e-07
Unsw mem %B cell	rs77201712	C	T	0.2907	0.06322	4.39e-06	-0.069253	0.037351	0.06372	21.1437	0.00574847	TRUE	7.83e-06
Unsw mem %B cell	rs77762131	C	G	0.3067	0.05822	1.46e-07	-0.12406	0.072764	0.08821	27.7513	0.00753139	TRUE	2.67e-07
Unsw mem %B cell	rs895377	A	G	-0.1186	0.02612	5.78e-06	-0.01677	0.022522	0.4565	20.6169	0.00560604	TRUE	7.51e-06
Unsw mem AC	rs112839090	A	G	-0.1468	0.03096	2.19e-06	-0.020629	0.034265	0.5472	22.4828	0.00611197	TRUE	2.76e-06
Unsw mem AC	rs11657118	C	T	-0.1112	0.02412	4.21e-06	0.023665	0.02028	0.2432	21.2547	0.00578005	TRUE	6.13e-06
Unsw mem AC	rs11737576	T	C	-0.2347	0.05231	7.43e-06	-0.016141	0.029511	0.5844	20.1306	0.00547603	TRUE	9.09e-06
Unsw mem AC	rs118092259	G	T	-0.2912	0.06306	4e-06	-0.10123	0.072635	0.1634	21.3243	0.00579886	TRUE	6.25e-06
Unsw mem AC	rs12874404	G	A	0.1523	0.02639	8.62e-09	-0.1011	0.050443	0.04505	33.3059	0.00902768	TRUE	1.89e-08
Unsw mem AC	rs143666202	A	G	0.268	0.05703	2.71e-06	0.034351	0.037565	0.3605	22.0832	0.00600401	TRUE	3.72e-06
Unsw mem AC	rs144625305	T	C	0.5999	0.1347	8.7e-06	-0.068218	0.10296	0.5076	19.8346	0.00539593	TRUE	1.1e-05
Unsw mem AC	rs2436878	G	A	0.2056	0.04549	6.41e-06	-0.067942	0.045381	0.1344	20.4275	0.00555633	TRUE	1.21e-05
Unsw mem AC	rs557577736	G	A	1.924	0.3849	6.09e-07	0.031159	0.15141	0.8369	24.987	0.00678813	TRUE	7.1e-07
Unsw mem AC	rs6032660	A	G	-0.1345	0.02641	3.66e-07	0.0035074	0.021378	0.8697	25.9363	0.0070442	TRUE	4.06e-07
Unsw mem AC	rs7254039	A	G	-0.2602	0.05799	7.43e-06	0.00035232	0.043086	0.9935	20.133	0.00547668	TRUE	7.71e-06
Unsw mem AC	rs73192651	T	C	0.4968	0.08845	2.09e-08	-0.063791	0.12909	0.6212	31.5477	0.00855519	TRUE	2.63e-08
Unsw mem AC	rs75766272	T	C	-0.3814	0.08558	8.58e-06	0.024288	0.053069	0.6472	19.8617	0.00540328	TRUE	1.01e-05
Unsw mem AC	rs77762131	C	G	0.3067	0.05723	8.87e-08	-0.12406	0.072764	0.08821	28.7197	0.00779427	TRUE	1.64e-07
Unsw mem AC	rs79831025	G	C	0.3026	0.06778	8.29e-06	-0.057686	0.055709	0.3004	19.9313	0.0054221	TRUE	1.15e-05
Unsw mem AC	rs8014978	C	T	-0.123	0.02471	6.71e-07	-0.019838	0.020557	0.3345	24.7779	0.00673171	TRUE	9.57e-07
Unsw mem AC	rs880311	T	C	-0.1813	0.04019	6.63e-06	-0.070175	0.041385	0.08995	20.3498	0.00553532	TRUE	1.14e-05
IgD- CD27- %B cell	rs11086984	T	C	-0.1811	0.03498	2.37e-07	0.048933	0.035441	0.1674	26.8039	0.00727614	TRUE	3.95e-07
IgD- CD27- %B cell	rs116473015	T	C	0.3455	0.07401	3.14e-06	-0.11511	0.083763	0.1694	21.7929	0.00592393	TRUE	4.92e-06
IgD- CD27- %B cell	rs11658240	G	A	-0.1678	0.03574	2.77e-06	0.017265	0.030983	0.5774	22.0432	0.00599156	TRUE	3.38e-06
IgD- CD27- %B cell	rs2250246	G	A	0.1466	0.02442	2.13e-09	-0.026071	0.020478	0.203	36.0393	0.00975872	TRUE	3.64e-09
IgD- CD27- %B cell	rs35574803	C	T	-0.3526	0.05371	5.92e-11	0.035023	0.060513	0.5627	43.0977	0.0116477	TRUE	7.88e-11
IgD- CD27- %B cell	rs35661323	T	C	0.1158	0.02527	4.73e-06	0.00083422	0.020501	0.9675	20.9994	0.00570946	TRUE	4.98e-06
IgD- CD27- %B cell	rs6073079	A	G	0.1776	0.03746	2.21e-06	0.059411	0.03146	0.05896	22.4776	0.00610892	TRUE	4.03e-06
IgD- CD27- %B cell	rs62223906	T	C	0.2217	0.0497	8.39e-06	0.033977	0.041625	0.4144	19.8984	0.00541174	TRUE	1.11e-05
IgD- CD27- %B cell	rs645554	A	G	-0.1226	0.02695	5.52e-06	0.0094121	0.025177	0.7085	20.6949	0.00562714	TRUE	6.45e-06
IgD- CD27- %B cell	rs7209088	G	C	-0.12	0.02705	9.41e-06	-0.017668	0.022614	0.4346	19.6801	0.00535269	TRUE	1.22e-05
IgD- CD27- %B cell	rs7224129	A	G	-0.1297	0.02756	2.61e-06	-0.0088895	0.018658	0.6338	22.1473	0.00601969	TRUE	3.13e-06
IgD- CD27- %B cell	rs72897237	C	T	0.4671	0.09743	1.7e-06	-0.024501	0.062365	0.6944	22.9845	0.0062458	TRUE	1.99e-06
IgD- CD27- %B cell	rs76625665	T	G	-0.6497	0.144	6.61e-06	0.052982	0.053832	0.325	20.3564	0.0055356	TRUE	9.1e-06
IgD- CD27- %B cell	rs79430021	A	G	0.7602	0.1642	3.81e-06	-0.50654	0.13435	0.000163	21.4343	0.00582702	TRUE	1.22e-05
IgD- CD27- %B cell	rs9842571	A	G	-0.1134	0.02519	6.97e-06	0.011407	0.025354	0.6528	20.2661	0.00551118	TRUE	8.79e-06
IgD+ AC	rs11638959	A	G	0.1525	0.03281	3.47e-06	0.03737	0.033596	0.266	21.6037	0.00587279	TRUE	5.07e-06
IgD+ AC	rs11653761	T	G	-0.1212	0.02449	7.77e-07	0.019305	0.022375	0.3883	24.4922	0.00665279	TRUE	1.08e-06
IgD+ AC	rs116906133	G	A	-0.9845	0.2207	8.43e-06	-0.061275	0.051474	0.2339	19.8988	0.00541184	TRUE	1.24e-05
IgD+ AC	rs143176410	C	G	1.831	0.4032	5.76e-06	0.11228	0.087367	0.1988	20.6222	0.00560749	TRUE	8.69e-06
IgD+ AC	rs146233710	G	C	-0.3853	0.08481	5.73e-06	-0.13369	0.081888	0.1025	20.6397	0.00561222	TRUE	1.04e-05
IgD+ AC	rs150663332	T	C	-0.2314	0.04374	1.28e-07	0.016491	0.033779	0.6254	27.9878	0.00759509	TRUE	1.58e-07
IgD+ AC	rs189761842	T	C	0.8269	0.1697	1.15e-06	0.052552	0.059594	0.3779	23.7434	0.0064507	TRUE	1.56e-06
IgD+ AC	rs3019260	A	C	0.1185	0.02595	5.12e-06	-0.012879	0.022557	0.568	20.8527	0.0056698	TRUE	6.3e-06
IgD+ AC	rs3811215	T	G	-0.1332	0.02679	6.86e-07	-0.0043612	0.025964	0.8666	24.7208	0.00671448	TRUE	7.62e-07
IgD+ AC	rs67017503	A	C	0.2021	0.04547	9.1e-06	-0.043667	0.038444	0.256	19.7553	0.00537301	TRUE	1.38e-05
IgD+ AC	rs701839	G	A	0.1309	0.02785	2.71e-06	-0.0080943	0.022487	0.7189	22.0917	0.00600466	TRUE	3.12e-06
IgD+ AC	rs71615254	C	A	-0.3043	0.06135	7.4e-07	0.032641	0.031498	0.3001	24.6022	0.00668248	TRUE	1.06e-06
IgD+ AC	rs77110486	T	C	0.522	0.1168	8.15e-06	-0.1064	0.070153	0.1293	19.9736	0.00543206	TRUE	1.29e-05
IgD+ AC	rs9354413	C	T	0.1254	0.02726	4.39e-06	-0.012833	0.032863	0.6962	21.1613	0.00575324	TRUE	5.32e-06
IgD- CD27- AC	rs112432445	A	G	0.2796	0.05583	5.77e-07	0.021459	0.061092	0.7254	25.0807	0.0068134	TRUE	6.68e-07
IgD- CD27- AC	rs114551034	A	G	-0.2787	0.05695	1.03e-06	-0.026431	0.069133	0.7022	23.949	0.00650796	TRUE	1.2e-06
IgD- CD27- AC	rs11661511	C	T	-0.1204	0.02636	5.04e-06	-0.0005768	0.022039	0.9791	20.8623	0.00567394	TRUE	5.32e-06
IgD- CD27- AC	rs11688492	C	T	-0.1216	0.02504	1.24e-06	-0.030454	0.01904	0.1097	23.583	0.00640914	TRUE	2.11e-06
IgD- CD27- AC	rs117493606	G	T	0.6463	0.1428	6.19e-06	-0.10959	0.23526	0.6413	20.4839	0.00557159	TRUE	1.11e-05
IgD- CD27- AC	rs117833074	C	T	-0.1795	0.0403	8.65e-06	-0.071352	0.054368	0.1894	19.839	0.00539712	TRUE	1.41e-05
IgD- CD27- AC	rs12129123	T	C	-0.1387	0.0309	7.36e-06	0.024074	0.046687	0.6061	20.1482	0.00548079	TRUE	8.95e-06
IgD- CD27- AC	rs13099360	G	A	-0.263	0.05944	9.96e-06	0.041781	0.049556	0.3992	19.5773	0.00532633	TRUE	1.45e-05
IgD- CD27- AC	rs144306835	A	G	0.3826	0.07964	1.62e-06	-0.089324	0.050094	0.07457	23.0796	0.00627319	TRUE	2.93e-06
IgD- CD27- AC	rs185621536	T	C	-0.3205	0.07004	4.89e-06	0.17676	0.10644	0.09677	20.9394	0.00569478	TRUE	9.07e-06
IgD- CD27- AC	rs2250246	G	A	0.1359	0.02451	3.13e-08	-0.026071	0.020478	0.203	30.7434	0.00833891	TRUE	5.2e-08
IgD- CD27- AC	rs35574803	C	T	-0.2808	0.05393	2.02e-07	0.035023	0.060513	0.5627	27.1102	0.00736069	TRUE	2.55e-07
IgD- CD27- AC	rs421516	A	C	-0.2897	0.0627	3.97e-06	0.035114	0.13482	0.7945	21.3482	0.00580533	TRUE	4.46e-06
IgD- CD27- AC	rs4239702	C	T	0.2841	0.02593	1.64e-27	-0.0034858	0.020667	0.8661	120.043	0.0317907	TRUE	1.7e-27
IgD- CD27- AC	rs59951351	T	A	0.173	0.03878	8.37e-06	0.049679	0.0402	0.2165	19.9011	0.00541393	TRUE	1.23e-05
IgD- CD27- AC	rs61786059	T	G	-0.1238	0.02692	4.45e-06	0.019276	0.021297	0.3654	21.1491	0.00575148	TRUE	5.92e-06
IgD- CD27- AC	rs72977632	A	T	-0.2296	0.05036	5.33e-06	0.066382	0.037384	0.07579	20.7861	0.00565332	TRUE	9.32e-06
IgD- CD27- AC	rs74356874	A	G	0.6631	0.1462	5.96e-06	-0.081166	0.046441	0.08051	20.5714	0.00559526	TRUE	1.01e-05
IgD- CD27- AC	rs7518494	A	G	0.2278	0.04884	3.21e-06	-0.018146	0.034067	0.5943	21.7549	0.00591525	TRUE	3.92e-06
IgD- CD27- AC	rs7606024	A	T	-0.1375	0.03037	6.15e-06	0.060491	0.046885	0.197	20.4982	0.00557547	TRUE	1.04e-05
IgD- CD27- AC	rs77126700	C	T	0.3825	0.08026	1.95e-06	-0.0081977	0.14655	0.9554	22.7125	0.00617403	TRUE	2.07e-06
IgD- CD27- AC	rs78763642	A	G	-0.3304	0.07442	9.28e-06	0.015197	0.034897	0.6632	19.7106	0.0053624	TRUE	1.08e-05
IgD- CD27- AC	rs9615714	G	A	-0.1733	0.03486	6.95e-07	-0.014532	0.032064	0.6504	24.714	0.00671445	TRUE	8.33e-07
Sw mem %B cell	rs11068290	T	C	-0.407	0.08203	7.31e-07	-0.1317	0.079142	0.09609	24.6175	0.00668659	TRUE	1.29e-06
Sw mem %B cell	rs11204752	C	T	0.1189	0.02561	3.59e-06	-0.015815	0.018679	0.3972	21.5548	0.00585959	TRUE	4.73e-06
Sw mem %B cell	rs114917376	G	A	0.1985	0.04285	3.74e-06	-0.0092987	0.029947	0.7562	21.4595	0.00583382	TRUE	4.24e-06
Sw mem %B cell	rs138919897	G	A	-1.348	0.3023	8.49e-06	0.042091	0.08174	0.6066	19.884	0.00540784	TRUE	1.01e-05
Sw mem %B cell	rs140191306	T	C	-0.4624	0.09477	1.11e-06	0.18007	0.11729	0.1247	23.8064	0.00646772	TRUE	1.89e-06
Sw mem %B cell	rs1519529	G	C	0.1327	0.02951	7.14e-06	0.028553	0.02389	0.232	20.221	0.005499	TRUE	1.05e-05
Sw mem %B cell	rs17405603	T	A	-0.1414	0.02795	4.4e-07	0.004663	0.022307	0.8344	25.5938	0.00694994	TRUE	4.93e-07
Sw mem %B cell	rs2105800	A	G	-0.1181	0.02607	6.11e-06	-0.02454	0.025107	0.3284	20.5219	0.00558036	TRUE	8.49e-06
Sw mem %B cell	rs2450220	T	C	0.1522	0.03212	2.25e-06	-0.0048106	0.040653	0.9058	22.4532	0.00610232	TRUE	2.41e-06
Sw mem %B cell	rs72757888	T	C	-0.5733	0.1213	2.37e-06	-0.035427	0.035916	0.3239	22.3379	0.00607117	TRUE	3.3e-06
Sw mem %B cell	rs73426855	C	T	0.1769	0.03524	5.43e-07	0.008193	0.028632	0.7748	25.199	0.00684347	TRUE	6.2e-07
Sw mem %B cell	rs830682	C	T	-0.1286	0.02855	6.85e-06	0.058274	0.028131	0.03831	20.2894	0.00551749	TRUE	1.56e-05
Sw mem %B cell	rs9265880	C	T	-0.1543	0.0316	1.1e-06	-0.025429	0.027912	0.3623	23.8428	0.00647755	TRUE	1.55e-06
Sw mem AC	rs115218350	A	T	-1.838	0.4006	4.61e-06	-0.14745	0.12701	0.2457	21.0508	0.00572492	TRUE	6.82e-06
Sw mem AC	rs115414430	G	C	0.3537	0.07458	2.2e-06	-0.084853	0.052204	0.1041	22.4919	0.00611442	TRUE	3.7e-06
Sw mem AC	rs11653761	T	G	-0.1273	0.02469	2.65e-07	0.019305	0.022375	0.3883	26.5837	0.00721875	TRUE	3.71e-07
Sw mem AC	rs117605782	A	G	0.9179	0.2043	7.28e-06	-0.081205	0.06661	0.2228	20.1862	0.00549106	TRUE	1.06e-05
Sw mem AC	rs11777835	C	T	-0.1238	0.02489	6.83e-07	0.036672	0.020175	0.06911	24.7395	0.00672135	TRUE	1.28e-06
Sw mem AC	rs149462070	C	A	-0.7487	0.1638	5.05e-06	-0.065144	0.12271	0.5955	20.8924	0.00568207	TRUE	7.06e-06
Sw mem AC	rs1519526	C	T	0.1511	0.03122	1.35e-06	0.027109	0.022416	0.2265	23.4241	0.00636624	TRUE	2.03e-06
Sw mem AC	rs192544457	A	G	0.7964	0.161	7.87e-07	0.18763	0.10445	0.07245	24.4687	0.00664825	TRUE	1.9e-06
Sw mem AC	rs2454536	C	T	-0.1356	0.02771	1.02e-06	-0.025628	0.020844	0.2189	23.9467	0.00650736	TRUE	1.57e-06
Sw mem AC	rs421516	A	C	-0.2923	0.06252	3.03e-06	0.035114	0.13482	0.7945	21.8585	0.00594326	TRUE	3.43e-06
Sw mem AC	rs4697617	A	G	0.1212	0.02695	7.07e-06	0.0019715	0.021671	0.9275	20.225	0.00550156	TRUE	7.53e-06
Sw mem AC	rs60508745	C	T	-0.1161	0.02496	3.37e-06	0.012227	0.022481	0.5865	21.6359	0.0058831	TRUE	4.19e-06
Sw mem AC	rs62521107	T	C	-0.2543	0.05357	2.15e-06	0.024953	0.075715	0.7417	22.5346	0.00612597	TRUE	2.45e-06
Sw mem AC	rs73178168	T	C	0.16	0.03344	1.78e-06	0.056464	0.044524	0.2047	22.8932	0.00622286	TRUE	2.76e-06
Sw mem AC	rs77741094	G	C	-0.5466	0.1111	9.03e-07	-0.03724	0.059187	0.5292	24.2053	0.00657717	TRUE	1.14e-06
Sw mem AC	rs80076964	C	G	0.481	0.1008	1.88e-06	0.022081	0.065736	0.7369	22.7703	0.00618965	TRUE	2.18e-06
Sw mem AC	rs9520836	G	A	0.1323	0.02454	7.43e-08	-0.053449	0.023982	0.02583	29.065	0.00788725	TRUE	1.69e-07
PB/PC %B cell	rs10849436	A	G	0.1576	0.0337	3.02e-06	0.037913	0.024071	0.1152	21.8702	0.0059432	TRUE	5.07e-06
PB/PC %B cell	rs11089305	G	A	0.1338	0.02685	6.52e-07	-0.015753	0.024003	0.5116	24.8327	0.00674282	TRUE	8.45e-07
PB/PC %B cell	rs11754551	C	T	0.2127	0.04774	8.67e-06	0.007352	0.029389	0.8025	19.8504	0.00539729	TRUE	9.56e-06
PB/PC %B cell	rs12412378	A	C	-0.1669	0.0328	3.78e-07	-0.0072888	0.02955	0.8052	25.892	0.00702843	TRUE	4.29e-07
PB/PC %B cell	rs12709039	A	C	-0.1407	0.02784	4.57e-07	-0.023346	0.027369	0.3937	25.5417	0.00693401	TRUE	6.26e-07
PB/PC %B cell	rs138542577	C	G	0.3534	0.06406	3.71e-08	-0.058974	0.074334	0.4276	30.434	0.0082512	TRUE	5.07e-08
PB/PC %B cell	rs140642786	A	G	0.1711	0.03733	4.75e-06	-0.031643	0.038427	0.4103	21.008	0.00571023	TRUE	6.27e-06
PB/PC %B cell	rs150152228	G	A	-1.507	0.3325	6.01e-06	0.15978	0.075345	0.03395	20.542	0.00558428	TRUE	1.14e-05
PB/PC %B cell	rs185836310	C	T	-0.257	0.05578	4.23e-06	-0.17134	0.1064	0.1073	21.228	0.00576969	TRUE	7.49e-06
PB/PC %B cell	rs186329	C	T	0.154	0.03221	1.8e-06	0.0087409	0.021163	0.6796	22.8591	0.00621027	TRUE	2.14e-06
PB/PC %B cell	rs187723151	A	G	-0.9069	0.1924	2.52e-06	0.12616	0.14859	0.3958	22.2182	0.00603719	TRUE	3.41e-06
PB/PC %B cell	rs2792563	A	G	-0.1287	0.02511	3.15e-07	0.044685	0.020425	0.02868	26.2702	0.00713037	TRUE	6.71e-07
PB/PC %B cell	rs34629	A	G	-0.2427	0.05008	1.31e-06	-0.024926	0.040314	0.5364	23.4861	0.00637952	TRUE	1.64e-06
PB/PC %B cell	rs55728331	A	G	1.708	0.3449	7.61e-07	0.025403	0.051751	0.6235	24.5239	0.00665953	TRUE	9.29e-07
PB/PC %B cell	rs61294310	G	A	0.5	0.1092	4.85e-06	0.045198	0.099021	0.6481	20.965	0.00569861	TRUE	5.74e-06
PB/PC %B cell	rs76195952	T	C	-0.4648	0.1027	6.25e-06	0.058116	0.059449	0.3283	20.4829	0.0055683	TRUE	8.51e-06
PB/PC %B cell	rs78370279	G	A	0.5592	0.1204	3.54e-06	-0.035615	0.077199	0.6446	21.5715	0.00586252	TRUE	4.19e-06
PB/PC %B cell	rs78804535	T	C	0.3286	0.07069	3.47e-06	0.04327	0.047097	0.3582	21.6082	0.00587243	TRUE	4.75e-06
PB/PC %B cell	rs79423067	T	A	0.4869	0.1059	4.45e-06	0.066267	0.055514	0.2326	21.1392	0.00574568	TRUE	6.48e-06
PB/PC %B cell	rs80148662	A	G	0.4702	0.1048	7.46e-06	0.024618	0.054125	0.6492	20.1299	0.00547288	TRUE	8.85e-06
PB/PC %B cell	rs8132059	T	C	-0.1288	0.02877	7.74e-06	0.032724	0.024577	0.183	20.0425	0.00544923	TRUE	1.19e-05
PB/PC %B cell	rs8191161	C	G	-0.2036	0.0447	5.43e-06	-0.10685	0.066997	0.1107	20.7463	0.0056395	TRUE	9.06e-06
PB/PC AC	rs10800645	A	G	0.1124	0.02479	5.95e-06	0.01479	0.020277	0.4657	20.5579	0.00559011	TRUE	7.68e-06
PB/PC AC	rs112471525	G	A	0.3865	0.0862	7.58e-06	0.0030643	0.045205	0.946	20.1041	0.00546737	TRUE	7.98e-06
PB/PC AC	rs116540222	T	C	1.671	0.3677	5.68e-06	0.017906	0.073651	0.8079	20.6522	0.00561559	TRUE	6.31e-06
PB/PC AC	rs12412378	A	C	-0.16	0.03222	7.19e-07	-0.0072888	0.02955	0.8052	24.6598	0.006698	TRUE	8.06e-07
PB/PC AC	rs148362575	T	A	2.566	0.5486	3.03e-06	0.061187	0.095098	0.52	21.8777	0.00594684	TRUE	3.81e-06
PB/PC AC	rs148389014	T	C	0.7633	0.1696	7.02e-06	-0.023895	0.14595	0.87	20.2553	0.00550827	TRUE	7.6e-06
PB/PC AC	rs149048155	C	A	-0.2902	0.06467	7.45e-06	-0.093366	0.10927	0.3928	20.1367	0.0054762	TRUE	9.93e-06
PB/PC AC	rs149559870	T	C	0.4466	0.09807	5.43e-06	-0.0059108	0.089941	0.9476	20.7379	0.00563877	TRUE	5.73e-06
PB/PC AC	rs17765677	C	T	-0.3422	0.07069	1.34e-06	-0.019591	0.047574	0.6805	23.4339	0.00636715	TRUE	1.58e-06
PB/PC AC	rs4506076	C	A	-0.1344	0.03016	8.54e-06	0.023868	0.023724	0.3144	19.858	0.00540081	TRUE	1.18e-05
PB/PC AC	rs4806937	A	C	-0.1145	0.02557	7.79e-06	0.013298	0.021283	0.5321	20.0516	0.00545318	TRUE	9.66e-06
PB/PC AC	rs6014246	A	G	-0.1186	0.02577	4.3e-06	-0.053191	0.022136	0.01627	21.1807	0.00575847	TRUE	9.19e-06
PB/PC AC	rs61294310	G	A	0.5137	0.1072	1.74e-06	0.045198	0.099021	0.6481	22.963	0.00624002	TRUE	2.06e-06
PB/PC AC	rs62353585	C	T	0.3653	0.07865	3.53e-06	0.051327	0.069934	0.463	21.5726	0.00586439	TRUE	4.53e-06
PB/PC AC	rs62519719	A	G	-0.1239	0.02639	2.79e-06	-0.010627	0.02565	0.6787	22.0427	0.00599141	TRUE	3.24e-06
PB/PC AC	rs7449190	C	T	0.1236	0.02749	7.1e-06	0.12969	0.027987	3.59e-06	20.2156	0.00549754	TRUE	2.81e-05
PB/PC AC	rs74565954	T	C	0.4919	0.1035	2.1e-06	-0.029514	0.054581	0.5887	22.5877	0.00613866	TRUE	2.54e-06
PB/PC AC	rs76709581	C	T	-0.1773	0.03843	4.06e-06	0.0004405	0.024662	0.9857	21.2851	0.0057867	TRUE	4.26e-06
PB/PC AC	rs80297308	T	C	1.467	0.3075	1.91e-06	0.056943	0.061964	0.3581	22.7599	0.00618515	TRUE	2.62e-06
Memory B cell %B cell	rs10750504	A	C	-0.1775	0.03942	6.93e-06	0.017329	0.024282	0.4754	20.2751	0.00551363	TRUE	8.78e-06
Memory B cell %B cell	rs112570989	T	C	-0.4739	0.1022	3.63e-06	-0.083796	0.071427	0.2407	21.5016	0.00584522	TRUE	5.37e-06
Memory B cell %B cell	rs115405874	G	A	0.9926	0.2014	8.61e-07	0.021133	0.0635	0.7393	24.2901	0.00659826	TRUE	9.96e-07
Memory B cell %B cell	rs116391651	A	G	0.426	0.09616	9.69e-06	0.13493	0.070274	0.05485	19.6259	0.00533803	TRUE	1.73e-05
Memory B cell %B cell	rs116844769	A	G	0.2839	0.05066	2.26e-08	0.094194	0.05543	0.08926	31.4051	0.00851455	TRUE	4.7e-08
Memory B cell %B cell	rs140191306	T	C	-0.4176	0.09392	8.96e-06	0.18007	0.11729	0.1247	19.7699	0.00537698	TRUE	1.46e-05
Memory B cell %B cell	rs145123647	T	C	-1.082	0.2244	1.49e-06	-0.016728	0.054223	0.7577	23.2492	0.0063173	TRUE	1.69e-06
Memory B cell %B cell	rs35698683	G	A	-0.2768	0.05925	3.1e-06	-0.020078	0.052039	0.6996	21.8251	0.00593262	TRUE	3.59e-06
Memory B cell %B cell	rs4658141	C	T	-0.1354	0.02587	1.73e-07	0.024266	0.020972	0.2472	27.3933	0.00743496	TRUE	2.71e-07
Memory B cell %B cell	rs55710170	A	G	-0.1745	0.03783	4.12e-06	0.031239	0.026608	0.2404	21.2774	0.0057846	TRUE	6e-06
Memory B cell %B cell	rs60515154	T	C	0.1306	0.02887	6.3e-06	-0.01989	0.023672	0.4008	20.4641	0.00556473	TRUE	8.6e-06
Memory B cell %B cell	rs61896866	A	G	0.1294	0.0287	6.72e-06	-0.038559	0.028022	0.1688	20.3285	0.00552805	TRUE	1.05e-05
Memory B cell %B cell	rs62398379	C	T	0.1256	0.0259	1.28e-06	0.0058759	0.019236	0.76	23.5169	0.00638956	TRUE	1.47e-06
Memory B cell %B cell	rs633090	T	A	0.115	0.02571	7.96e-06	0.023134	0.019182	0.2278	20.0074	0.00544123	TRUE	1.16e-05
Memory B cell %B cell	rs72635970	G	T	0.3572	0.06109	5.45e-09	0.026374	0.086021	0.7592	34.1887	0.00926225	TRUE	6.37e-09
Memory B cell %B cell	rs72844588	A	G	0.2178	0.04314	4.67e-07	0.002288	0.026459	0.9311	25.4892	0.00692172	TRUE	4.98e-07
Memory B cell %B cell	rs72914692	A	G	0.4209	0.09317	6.45e-06	0.066877	0.074365	0.3685	20.4082	0.00554963	TRUE	8.64e-06
Memory B cell %B cell	rs7412746	T	C	-0.138	0.02542	6.03e-08	0.024314	0.0186	0.1912	29.4718	0.00799459	TRUE	9.84e-08
Memory B cell %B cell	rs75766272	T	C	-0.468	0.08646	6.6e-08	0.024288	0.053069	0.6472	29.2996	0.00794823	TRUE	8.03e-08
Memory B cell %B cell	rs76477280	G	A	0.4292	0.08807	1.14e-06	0.015455	0.11202	0.8903	23.75	0.00645249	TRUE	1.24e-06
Memory B cell %B cell	rs77312528	G	T	-0.6233	0.1256	7.27e-07	0.21005	0.132	0.1116	24.6272	0.00668922	TRUE	1.27e-06
Memory B cell %B cell	rs77762131	C	G	0.2733	0.05819	2.73e-06	-0.12406	0.072764	0.08821	22.0588	0.00599578	TRUE	4.72e-06
Memory B cell %B cell	rs895377	A	G	-0.1351	0.02599	2.13e-07	-0.01677	0.022522	0.4565	27.0208	0.00733459	TRUE	2.86e-07
Memory B cell %B cell	rs9270558	A	G	-0.1488	0.03249	4.8e-06	0.030177	0.02415	0.2115	20.9752	0.00570293	TRUE	7.41e-06
Memory B cell %B cell	rs9492229	C	T	0.3141	0.06101	2.75e-07	-0.036015	0.061592	0.5587	26.5054	0.00719569	TRUE	3.52e-07
Memory B cell %B cell	rs9584780	C	T	0.3691	0.07708	1.75e-06	0.17965	0.076076	0.0182	22.93	0.00623111	TRUE	3.77e-06
Memory B cell AC	rs10018308	G	A	0.1198	0.0268	8.09e-06	0.00050101	0.019718	0.9797	19.9822	0.00543589	TRUE	8.37e-06
Memory B cell AC	rs11653761	T	G	-0.1161	0.02478	2.94e-06	0.019305	0.022375	0.3883	21.9514	0.00596837	TRUE	3.93e-06
Memory B cell AC	rs12216018	T	C	-0.1641	0.03601	5.39e-06	-0.0074693	0.026643	0.7792	20.7669	0.00564813	TRUE	6.03e-06
Memory B cell AC	rs12763172	C	T	0.1259	0.02783	6.27e-06	0.011584	0.020253	0.5674	20.4656	0.00556666	TRUE	7.65e-06
Memory B cell AC	rs12874404	G	A	0.173	0.02661	9.14e-11	-0.1011	0.050443	0.04505	42.2671	0.0114289	TRUE	2.21e-10
Memory B cell AC	rs144295598	A	G	0.6102	0.1207	4.46e-07	-0.15689	0.13564	0.2474	25.5582	0.00694222	TRUE	6.89e-07
Memory B cell AC	rs16867231	A	G	0.538	0.1157	3.45e-06	0.010823	0.049733	0.8277	21.6221	0.00587937	TRUE	3.79e-06
Memory B cell AC	rs17708396	A	C	2.504	0.522	1.68e-06	0.046145	0.070553	0.5131	23.0106	0.00625456	TRUE	2.14e-06
Memory B cell AC	rs2879633	A	G	-0.1301	0.02775	2.84e-06	-0.032391	0.021146	0.1256	21.98	0.00597612	TRUE	4.66e-06
Memory B cell AC	rs36072728	T	C	0.305	0.06718	5.81e-06	-0.00091524	0.033132	0.978	20.612	0.00560624	TRUE	6.05e-06
Memory B cell AC	rs557577736	G	A	1.829	0.3891	2.69e-06	0.031159	0.15141	0.8369	22.0956	0.00600734	TRUE	3.13e-06
Memory B cell AC	rs74565175	A	G	0.1371	0.03052	7.27e-06	0.08572	0.029206	0.003336	20.1793	0.0054892	TRUE	1.77e-05
Memory B cell AC	rs77643931	G	T	0.1235	0.02777	8.97e-06	-0.038857	0.026389	0.1409	19.778	0.00538063	TRUE	1.4e-05
Memory B cell AC	rs77762131	C	G	0.2713	0.05795	2.95e-06	-0.12406	0.072764	0.08821	21.9176	0.00595924	TRUE	5.07e-06
Memory B cell AC	rs9614226	G	T	-0.4235	0.08713	1.22e-06	-0.14486	0.054913	0.008342	23.625	0.00642049	TRUE	2.93e-06
Naive-mature B cell %B cell	rs112570989	T	C	0.4852	0.1023	2.19e-06	-0.083796	0.071427	0.2407	22.4952	0.00611367	TRUE	3.24e-06
Naive-mature B cell %B cell	rs115405874	G	A	-1.013	0.2016	5.37e-07	0.021133	0.0635	0.7393	25.2486	0.00685685	TRUE	6.09e-07
Naive-mature B cell %B cell	rs116844769	A	G	-0.2677	0.05076	1.42e-07	0.094194	0.05543	0.08926	27.8134	0.00754811	TRUE	2.83e-07
Naive-mature B cell %B cell	rs13421263	T	C	0.2616	0.05638	3.62e-06	0.012205	0.038292	0.7499	21.5291	0.00585263	TRUE	4.12e-06
Naive-mature B cell %B cell	rs145123647	T	C	1.077	0.2247	1.72e-06	-0.016728	0.054223	0.7577	22.9734	0.00624282	TRUE	1.94e-06
Naive-mature B cell %B cell	rs2334904	A	G	0.1801	0.03937	4.91e-06	0.024762	0.025623	0.3338	20.9265	0.00568976	TRUE	6.83e-06
Naive-mature B cell %B cell	rs2476213	T	C	0.1119	0.02521	9.3e-06	0.0027278	0.020933	0.8963	19.7022	0.00535866	TRUE	1e-05
Naive-mature B cell %B cell	rs35698683	G	A	0.2687	0.05935	6.17e-06	-0.020078	0.052039	0.6996	20.4972	0.00557367	TRUE	7.12e-06
Naive-mature B cell %B cell	rs4658141	C	T	0.1371	0.0259	1.28e-07	0.024266	0.020972	0.2472	28.0205	0.00760388	TRUE	1.97e-07
Naive-mature B cell %B cell	rs55710170	A	G	0.1678	0.03789	9.81e-06	0.031239	0.026608	0.2404	19.6126	0.00533442	TRUE	1.41e-05
Naive-mature B cell %B cell	rs61896866	A	G	-0.1306	0.02874	5.66e-06	-0.038559	0.028022	0.1688	20.6497	0.00561491	TRUE	8.88e-06
Naive-mature B cell %B cell	rs62398379	C	T	-0.1251	0.02593	1.46e-06	0.0058759	0.019236	0.76	23.2761	0.00632454	TRUE	1.66e-06
Naive-mature B cell %B cell	rs633090	T	A	-0.1163	0.02575	6.46e-06	0.023134	0.019182	0.2278	20.3988	0.00554708	TRUE	9.49e-06
Naive-mature B cell %B cell	rs72635970	G	T	-0.3399	0.06121	3.01e-08	0.026374	0.086021	0.7592	30.836	0.00836153	TRUE	3.5e-08
Naive-mature B cell %B cell	rs72844588	A	G	-0.2131	0.04321	8.5e-07	0.002288	0.026459	0.9311	24.3219	0.00660685	TRUE	9.07e-07
Naive-mature B cell %B cell	rs72914692	A	G	-0.4239	0.0933	5.72e-06	0.066877	0.074365	0.3685	20.6426	0.00561299	TRUE	7.67e-06
Naive-mature B cell %B cell	rs7412746	T	C	0.1312	0.02547	2.75e-07	0.024314	0.0186	0.1912	26.5344	0.00720352	TRUE	4.33e-07
Naive-mature B cell %B cell	rs75766272	T	C	0.463	0.0866	9.55e-08	0.024288	0.053069	0.6472	28.5842	0.00775568	TRUE	1.16e-07
Naive-mature B cell %B cell	rs76477280	G	A	-0.4222	0.08821	1.76e-06	0.015455	0.11202	0.8903	22.9087	0.00622535	TRUE	1.91e-06
Naive-mature B cell %B cell	rs77312528	G	T	0.6035	0.1258	1.68e-06	0.21005	0.132	0.1116	23.0141	0.0062538	TRUE	2.87e-06
Naive-mature B cell %B cell	rs77762131	C	G	-0.2722	0.05828	3.1e-06	-0.12406	0.072764	0.08821	21.8141	0.00592965	TRUE	5.34e-06
Naive-mature B cell %B cell	rs895377	A	G	0.1314	0.02603	4.65e-07	-0.01677	0.022522	0.4565	25.4825	0.00691993	TRUE	6.25e-07
Naive-mature B cell %B cell	rs9270578	A	G	0.1477	0.03279	6.89e-06	-0.027651	0.026078	0.289	20.2898	0.0055176	TRUE	1.01e-05
Naive-mature B cell %B cell	rs9492229	C	T	-0.3012	0.06111	8.68e-07	-0.036015	0.061592	0.5587	24.2932	0.0065991	TRUE	1.09e-06
Naive-mature B cell %B cell	rs9584780	C	T	-0.388	0.07717	5.2e-07	0.17965	0.076076	0.0182	25.2794	0.00686514	TRUE	1.17e-06
Naive-mature B cell %B cell	rs9614418	G	C	-2.179	0.4823	6.42e-06	-0.1486	0.083541	0.07527	20.4117	0.00555057	TRUE	1.12e-05
Naive-mature B cell %B cell	rs974368	A	G	-0.1154	0.025	4.08e-06	0.013268	0.020253	0.5124	21.3075	0.00579273	TRUE	5.11e-06
Naive-mature B cell AC	rs10042327	A	G	0.233	0.05192	7.4e-06	-0.010874	0.034538	0.7529	20.1392	0.00547836	TRUE	8.39e-06
Naive-mature B cell AC	rs115150472	T	C	2.627	0.579	5.91e-06	0.036839	0.079962	0.645	20.5856	0.0055991	TRUE	6.97e-06
Naive-mature B cell AC	rs117344365	A	G	-0.4129	0.09241	8.13e-06	0.09312	0.083033	0.2621	19.9642	0.00543101	TRUE	1.16e-05
Naive-mature B cell AC	rs12799241	A	G	0.138	0.02805	9.07e-07	0.023499	0.022601	0.2985	24.2043	0.00657689	TRUE	1.3e-06
Naive-mature B cell AC	rs139077655	T	C	-0.1159	0.02519	4.37e-06	-0.007311	0.026085	0.7793	21.1695	0.00575701	TRUE	4.92e-06
Naive-mature B cell AC	rs143176410	C	G	1.819	0.4058	7.65e-06	0.11228	0.087367	0.1988	20.0928	0.00546581	TRUE	1.14e-05
Naive-mature B cell AC	rs143397127	C	T	-0.4624	0.09926	3.3e-06	-0.064862	0.16697	0.6977	21.7014	0.0059008	TRUE	4.19e-06
Naive-mature B cell AC	rs17056318	C	T	-0.2366	0.0457	2.36e-07	0.016202	0.036781	0.6596	26.8038	0.00727811	TRUE	2.85e-07
Naive-mature B cell AC	rs189761842	T	C	0.7902	0.1709	3.92e-06	0.052552	0.059594	0.3779	21.3791	0.00581368	TRUE	5.23e-06
Naive-mature B cell AC	rs2286599	A	G	0.1183	0.0266	8.96e-06	-0.006742	0.030274	0.8238	19.7791	0.00538092	TRUE	9.86e-06
Naive-mature B cell AC	rs2395904	G	T	-0.1445	0.02761	1.74e-07	-0.0025133	0.020874	0.9042	27.3907	0.00743627	TRUE	1.9e-07
Naive-mature B cell AC	rs34764986	C	T	-0.2347	0.04805	1.08e-06	0.034874	0.06661	0.6006	23.8583	0.00648348	TRUE	1.33e-06
Naive-mature B cell AC	rs35607968	T	C	0.1584	0.03419	3.71e-06	0.0088055	0.025392	0.7288	21.4641	0.00583665	TRUE	4.3e-06
Naive-mature B cell AC	rs3811215	T	G	-0.1229	0.02697	5.33e-06	-0.0043612	0.025964	0.8666	20.7655	0.00564776	TRUE	5.85e-06
Naive-mature B cell AC	rs58114937	G	A	0.1702	0.0363	2.84e-06	-0.010915	0.04226	0.7962	21.984	0.00597718	TRUE	3.2e-06
Naive-mature B cell AC	rs62115322	G	C	0.1382	0.02968	3.31e-06	0.078254	0.028843	0.006666	21.6814	0.00589541	TRUE	7.84e-06
Naive-mature B cell AC	rs76263497	A	G	-0.1886	0.04138	5.34e-06	0.0016146	0.027385	0.953	20.7732	0.00564983	TRUE	5.62e-06
Naive-mature B cell AC	rs76981518	T	C	-0.2134	0.04708	6.01e-06	0.0076734	0.052732	0.8843	20.5455	0.00558825	TRUE	6.48e-06
Naive-mature B cell AC	rs9354413	C	T	0.1232	0.02743	7.3e-06	-0.012833	0.032863	0.6962	20.173	0.00548749	TRUE	8.84e-06
Naive-mature B cell AC	rs9564767	G	A	-0.1163	0.02507	3.63e-06	-0.019604	0.018847	0.2983	21.5204	0.00585188	TRUE	5.1e-06
IgD- CD38br %B cell	rs10270812	C	T	-0.118	0.0244	1.39e-06	0.029296	0.018758	0.1183	23.3875	0.00635464	TRUE	2.31e-06
IgD- CD38br %B cell	rs11705673	G	C	0.1701	0.0368	3.95e-06	-0.024403	0.030379	0.4218	21.3655	0.00580842	TRUE	5.19e-06
IgD- CD38br %B cell	rs11938966	A	C	0.3165	0.06988	6.1e-06	0.041731	0.033833	0.2174	20.5136	0.00557811	TRUE	9.02e-06
IgD- CD38br %B cell	rs12493961	G	A	0.3884	0.08136	1.88e-06	-0.017369	0.052298	0.7398	22.7896	0.00619318	TRUE	2.16e-06
IgD- CD38br %B cell	rs12636371	A	G	0.1185	0.02414	9.61e-07	0.0016658	0.019152	0.9307	24.097	0.00654613	TRUE	1.02e-06
IgD- CD38br %B cell	rs13235778	A	G	-0.1235	0.02712	5.46e-06	-5.73e-05	0.027498	0.9983	20.7374	0.00563863	TRUE	5.65e-06
IgD- CD38br %B cell	rs138542577	C	G	0.3227	0.06331	3.64e-07	-0.058974	0.074334	0.4276	25.9808	0.0070543	TRUE	4.86e-07
IgD- CD38br %B cell	rs139843122	T	A	-0.5032	0.1082	3.4e-06	-0.12335	0.065065	0.05798	21.6285	0.00587951	TRUE	6.2e-06
IgD- CD38br %B cell	rs188550599	G	A	0.44	0.098	7.33e-06	0.061845	0.081714	0.4491	20.1583	0.00548202	TRUE	9.43e-06
IgD- CD38br %B cell	rs238926	A	G	-0.1152	0.02506	4.4e-06	-0.022516	0.019135	0.2393	21.1321	0.00574534	TRUE	6.47e-06
IgD- CD38br %B cell	rs2792563	A	G	-0.1407	0.02479	1.49e-08	0.044685	0.020425	0.02868	32.2133	0.00873175	TRUE	3.46e-08
IgD- CD38br %B cell	rs478251	C	A	0.1745	0.03499	6.44e-07	-0.018873	0.026104	0.4697	24.8716	0.00675514	TRUE	8.37e-07
IgD- CD38br %B cell	rs76912165	G	A	0.4094	0.08778	3.22e-06	-0.012663	0.043161	0.7692	21.7523	0.00591295	TRUE	3.63e-06
IgD+ CD24+ %B cell	rs11134931	A	G	-0.1214	0.02723	8.46e-06	-0.019802	0.019444	0.3085	19.8766	0.00540584	TRUE	1.17e-05
IgD+ CD24+ %B cell	rs112570989	T	C	-0.4808	0.1031	3.24e-06	-0.083796	0.071427	0.2407	21.7476	0.00591169	TRUE	4.74e-06
IgD+ CD24+ %B cell	rs11584183	C	T	-0.1336	0.03015	9.7e-06	0.013011	0.02265	0.5657	19.6353	0.00534057	TRUE	1.17e-05
IgD+ CD24+ %B cell	rs12874404	G	A	0.1313	0.027	1.2e-06	-0.1011	0.050443	0.04505	23.6484	0.00642507	TRUE	2.37e-06
IgD+ CD24+ %B cell	rs144479315	T	A	0.2862	0.06339	6.54e-06	-0.036679	0.062403	0.5567	20.3844	0.00554318	TRUE	8.02e-06
IgD+ CD24+ %B cell	rs147867176	T	A	-0.2834	0.06299	7.05e-06	0.031692	0.079872	0.6915	20.2421	0.00550471	TRUE	8.16e-06
IgD+ CD24+ %B cell	rs17256322	A	T	0.1207	0.02634	4.73e-06	0.012884	0.019442	0.5075	20.9982	0.00570915	TRUE	5.96e-06
IgD+ CD24+ %B cell	rs45575344	C	T	-0.1674	0.0367	5.28e-06	0.024652	0.028361	0.3847	20.8055	0.00565705	TRUE	7.05e-06
IgD+ CD24+ %B cell	rs45608038	G	A	0.2797	0.063	9.25e-06	-0.016694	0.067786	0.8055	19.7108	0.00536098	TRUE	1.03e-05
IgD+ CD24+ %B cell	rs62562996	A	G	-0.4312	0.09145	2.51e-06	0.077303	0.05913	0.1911	22.2326	0.00604272	TRUE	3.84e-06
IgD+ CD24+ %B cell	rs6781675	C	G	0.3685	0.08216	7.49e-06	0.032987	0.10001	0.7415	20.1166	0.00547075	TRUE	8.72e-06
IgD+ CD24+ %B cell	rs7457479	C	T	-0.1289	0.02875	7.63e-06	0.0002784	0.022235	0.99	20.1016	0.00546669	TRUE	8.02e-06
IgD+ CD24+ %B cell	rs75766272	T	C	-0.4552	0.08737	1.99e-07	0.024288	0.053069	0.6472	27.1444	0.00736789	TRUE	2.41e-07
IgD+ CD24+ %B cell	rs76477280	G	A	0.4747	0.08918	1.08e-07	0.015455	0.11202	0.8903	28.3337	0.00768824	TRUE	1.18e-07
IgD+ CD24+ %B cell	rs77762131	C	G	0.2816	0.05855	1.57e-06	-0.12406	0.072764	0.08821	23.1319	0.00628562	TRUE	2.74e-06
IgD+ CD24+ %B cell	rs78269238	T	C	0.2453	0.05457	7.15e-06	0.096134	0.060094	0.1097	20.2063	0.00549502	TRUE	1.18e-05
IgD+ CD24+ %B cell	rs9369326	C	T	-0.1237	0.02675	3.92e-06	-0.013064	0.021715	0.5474	21.3841	0.00581346	TRUE	4.85e-06
IgD+ CD24+ AC	rs10513789	G	T	0.1323	0.0295	7.52e-06	-0.008643	0.023577	0.7139	20.1129	0.00547125	TRUE	8.63e-06
IgD+ CD24+ AC	rs10942726	G	A	0.1176	0.02628	7.86e-06	0.0030957	0.020567	0.8804	20.0246	0.00544735	TRUE	8.49e-06
IgD+ CD24+ AC	rs11047113	C	A	-0.1831	0.04029	5.67e-06	-0.040411	0.03064	0.1872	20.653	0.00561733	TRUE	8.61e-06
IgD+ CD24+ AC	rs11653761	T	G	-0.125	0.02429	2.83e-07	0.019305	0.022375	0.3883	26.4829	0.00719158	TRUE	3.91e-07
IgD+ CD24+ AC	rs12595433	A	G	-0.1118	0.02462	5.8e-06	0.001839	0.019986	0.9267	20.6209	0.00560865	TRUE	6.13e-06
IgD+ CD24+ AC	rs12874404	G	A	0.1963	0.02601	5.62e-14	-0.1011	0.050443	0.04505	56.9587	0.0153405	TRUE	1.55e-13
IgD+ CD24+ AC	rs139981802	C	T	0.3005	0.05978	5.23e-07	-0.088173	0.081998	0.2822	25.2684	0.00686404	TRUE	8.57e-07
IgD+ CD24+ AC	rs144607178	T	C	0.2175	0.0491	9.71e-06	-0.0095465	0.037377	0.7984	19.6226	0.00533857	TRUE	1.1e-05
IgD+ CD24+ AC	rs147556975	T	C	-0.3012	0.06251	1.51e-06	-0.087766	0.10104	0.3851	23.2173	0.00631038	TRUE	2.06e-06
IgD+ CD24+ AC	rs183466766	A	G	0.3121	0.06005	2.14e-07	0.099221	0.1154	0.3899	27.0123	0.0073343	TRUE	2.98e-07
IgD+ CD24+ AC	rs4702913	C	A	0.197	0.04215	3.08e-06	0.023859	0.025052	0.3409	21.8443	0.00593942	TRUE	4.21e-06
IgD+ CD24+ AC	rs557577736	G	A	1.819	0.3815	1.92e-06	0.031159	0.15141	0.8369	22.734	0.00617985	TRUE	2.25e-06
IgD+ CD24+ AC	rs7254039	A	G	-0.2566	0.05765	8.81e-06	0.00035232	0.043086	0.9935	19.8114	0.00538966	TRUE	9.11e-06
IgD+ CD24+ AC	rs73192651	T	C	0.4428	0.08724	4.05e-07	-0.063791	0.12909	0.6212	25.7623	0.00699726	TRUE	4.98e-07
IgD+ CD24+ AC	rs77762131	C	G	0.291	0.05685	3.22e-07	-0.12406	0.072764	0.08821	26.2014	0.0071157	TRUE	5.83e-07
IgD+ CD24+ AC	rs8014978	C	T	-0.1136	0.02446	3.57e-06	-0.019838	0.020557	0.3345	21.5697	0.0058652	TRUE	4.91e-06
IgD+ CD24+ AC	rs880312	A	G	-0.1821	0.03971	4.68e-06	-0.071441	0.041374	0.08422	21.0291	0.00571904	TRUE	8.17e-06
IgD+ CD24+ AC	rs9314892	G	A	-0.1608	0.03478	3.93e-06	0.030036	0.022253	0.1771	21.3753	0.00581266	TRUE	6.01e-06
IgD+ CD24+ AC	rs9614226	G	T	-0.4122	0.08546	1.47e-06	-0.14486	0.054913	0.008342	23.2643	0.00632309	TRUE	3.51e-06
IgD- CD24- %B cell	rs112898282	C	T	0.4712	0.1007	2.97e-06	-0.077549	0.072879	0.2873	21.8953	0.00595161	TRUE	4.46e-06
IgD- CD24- %B cell	rs114209430	C	T	-0.6384	0.136	2.76e-06	0.10339	0.080854	0.201	22.0347	0.00598927	TRUE	4.23e-06
IgD- CD24- %B cell	rs115218594	A	G	-0.2776	0.06207	7.96e-06	0.026071	0.040864	0.5235	20.0021	0.00543978	TRUE	1.03e-05
IgD- CD24- %B cell	rs13020544	A	G	-2.752	0.5674	1.29e-06	0.078641	0.10553	0.4562	23.5244	0.00639158	TRUE	1.7e-06
IgD- CD24- %B cell	rs142305616	C	A	0.466	0.1047	8.84e-06	0.024857	0.058529	0.6711	19.8097	0.00538775	TRUE	1.03e-05
IgD- CD24- %B cell	rs145137909	A	G	-2.77	0.5672	1.09e-06	-0.084709	0.11213	0.45	23.8499	0.00647946	TRUE	1.44e-06
IgD- CD24- %B cell	rs17044633	G	A	0.3561	0.07517	2.26e-06	0.019998	0.066449	0.7634	22.4417	0.0060992	TRUE	2.55e-06
IgD- CD24- %B cell	rs183821560	A	G	-1.841	0.3885	2.25e-06	-0.051987	0.068529	0.4481	22.4556	0.00610298	TRUE	2.91e-06
IgD- CD24- %B cell	rs35192093	T	C	0.1597	0.03505	5.36e-06	0.040006	0.043667	0.3596	20.7603	0.00564482	TRUE	7.94e-06
IgD- CD24- %B cell	rs7198605	T	C	0.146	0.03204	5.38e-06	0.025265	0.020625	0.2206	20.7645	0.00564595	TRUE	7.91e-06
IgD- CD24- %B cell	rs76377003	G	A	-0.3971	0.08574	3.76e-06	0.069637	0.067183	0.3	21.4503	0.00583133	TRUE	5.28e-06
IgD- CD24- %B cell	rs7966251	A	G	0.1908	0.03619	1.43e-07	0.03945	0.021097	0.0615	27.7958	0.00754338	TRUE	2.76e-07
IgD- CD24- %B cell	rs8109503	A	T	-0.2029	0.04406	4.27e-06	-0.015086	0.035635	0.672	21.2068	0.00576553	TRUE	5.03e-06
IgD- CD24- %B cell	rs9398107	G	A	0.2678	0.0552	1.27e-06	0.087545	0.041746	0.03598	23.5366	0.00639487	TRUE	2.52e-06
IgD- CD24- AC	rs112898282	C	T	0.4601	0.1017	6.28e-06	-0.077549	0.072879	0.2873	20.4674	0.00556714	TRUE	9.23e-06
IgD- CD24- AC	rs114114265	A	G	0.2343	0.05149	5.51e-06	-0.014695	0.050854	0.7726	20.7061	0.0056317	TRUE	6.24e-06
IgD- CD24- AC	rs145638783	A	G	-0.9851	0.2144	4.47e-06	0.076711	0.099781	0.442	21.1111	0.00574122	TRUE	5.87e-06
IgD- CD24- AC	rs17044633	G	A	0.3458	0.07605	5.62e-06	0.019998	0.066449	0.7634	20.6753	0.00562336	TRUE	6.34e-06
IgD- CD24- AC	rs421516	A	C	-0.2921	0.06361	4.54e-06	0.035114	0.13482	0.7945	21.0869	0.00573467	TRUE	5.1e-06
IgD- CD24- AC	rs451367	C	T	-0.146	0.0296	8.52e-07	-0.0044173	0.026551	0.8679	24.3289	0.00661052	TRUE	9.3e-07
IgD- CD24- AC	rs496760	A	G	0.1331	0.02656	5.69e-07	0.0010828	0.020298	0.9575	25.1131	0.00682214	TRUE	5.99e-07
IgD- CD24- AC	rs72977632	A	T	-0.2323	0.05115	5.75e-06	0.066382	0.037384	0.07579	20.6256	0.00560993	TRUE	1.01e-05
IgD- CD24- AC	rs74356874	A	G	0.6821	0.1488	4.74e-06	-0.081166	0.046441	0.08051	21.0131	0.00571472	TRUE	8.11e-06
IgD- CD24- AC	rs75453701	G	A	0.2658	0.05994	9.47e-06	-0.039258	0.091908	0.6693	19.6642	0.00534984	TRUE	1.11e-05
IgD- CD24- AC	rs7615875	C	T	0.1425	0.03201	8.85e-06	-0.015342	0.025236	0.5432	19.8179	0.00539143	TRUE	1.08e-05
IgD- CD24- AC	rs76225955	C	T	-0.1924	0.0432	8.66e-06	-0.021802	0.040232	0.5879	19.8355	0.00539618	TRUE	1.05e-05
IgD- CD24- AC	rs76499400	T	G	0.2069	0.04589	6.77e-06	-0.027582	0.036253	0.4468	20.3275	0.00552931	TRUE	8.73e-06
IgD- CD24- AC	rs7982713	G	A	-0.1482	0.03033	1.07e-06	-0.02127	0.022298	0.3401	23.8755	0.00648811	TRUE	1.49e-06
IgD+ CD24- %B cell	rs11184230	T	C	-0.1946	0.03983	1.08e-06	0.034669	0.03098	0.2631	23.8707	0.00648507	TRUE	1.59e-06
IgD+ CD24- %B cell	rs116844769	A	G	-0.2773	0.0514	7.3e-08	0.094194	0.05543	0.08926	29.1054	0.00789597	TRUE	1.48e-07
IgD+ CD24- %B cell	rs12465275	C	T	-0.6051	0.136	8.84e-06	-0.054039	0.057786	0.3497	19.796	0.00538402	TRUE	1.21e-05
IgD+ CD24- %B cell	rs140191306	T	C	0.4404	0.09513	3.8e-06	0.18007	0.11729	0.1247	21.4318	0.00582636	TRUE	6.29e-06
IgD+ CD24- %B cell	rs145123647	T	C	1.016	0.2269	7.68e-06	-0.016728	0.054223	0.7577	20.0502	0.00545279	TRUE	8.77e-06
IgD+ CD24- %B cell	rs182854545	T	C	1.363	0.3003	5.85e-06	-0.045866	0.045193	0.3102	20.6007	0.00560166	TRUE	8.13e-06
IgD+ CD24- %B cell	rs1972883	A	G	-0.1408	0.03125	6.89e-06	-0.012407	0.023903	0.6037	20.3004	0.00552047	TRUE	8.19e-06
IgD+ CD24- %B cell	rs2159343	G	A	-0.1247	0.02639	2.37e-06	-0.048868	0.035322	0.1665	22.3282	0.00606856	TRUE	4.43e-06
IgD+ CD24- %B cell	rs2450220	T	C	-0.1439	0.03231	8.69e-06	-0.0048106	0.040653	0.9058	19.8357	0.00539478	TRUE	9.32e-06
IgD+ CD24- %B cell	rs35698683	G	A	0.2735	0.06003	5.36e-06	-0.020078	0.052039	0.6996	20.7576	0.0056441	TRUE	6.22e-06
IgD+ CD24- %B cell	rs45608038	G	A	-0.2927	0.06326	3.85e-06	-0.016694	0.067786	0.8055	21.4085	0.00582006	TRUE	4.27e-06
IgD+ CD24- %B cell	rs56335940	A	G	-0.1728	0.03773	4.84e-06	0.090807	0.02612	0.000508	20.9756	0.00570302	TRUE	1.39e-05
IgD+ CD24- %B cell	rs58706313	T	C	-0.3021	0.06737	7.53e-06	-0.00068213	0.040872	0.9867	20.108	0.00546842	TRUE	7.83e-06
IgD+ CD24- %B cell	rs6910508	A	G	0.1159	0.0255	5.71e-06	0.0064642	0.0199	0.7453	20.6579	0.00561714	TRUE	6.44e-06
IgD+ CD24- %B cell	rs73426855	C	T	-0.1632	0.03539	4.14e-06	0.008193	0.028632	0.7748	21.2657	0.00578144	TRUE	4.68e-06
IgD+ CD24- %B cell	rs7412746	T	C	0.1263	0.02588	1.11e-06	0.024314	0.0186	0.1912	23.8165	0.00647044	TRUE	1.72e-06
IgD+ CD24- %B cell	rs75766272	T	C	0.483	0.08768	3.86e-08	0.024288	0.053069	0.6472	30.3454	0.00822961	TRUE	4.72e-08
IgD+ CD24- %B cell	rs78958229	T	C	0.2723	0.06041	6.74e-06	0.078479	0.061906	0.2049	20.3178	0.00552518	TRUE	1.01e-05
IgD+ CD24- AC	rs115150472	T	C	2.619	0.5765	5.73e-06	0.036839	0.079962	0.645	20.6382	0.00561334	TRUE	6.78e-06
IgD+ CD24- AC	rs117190494	A	G	0.4148	0.08139	3.64e-07	-0.066442	0.070773	0.3478	25.9738	0.00705431	TRUE	5.11e-07
IgD+ CD24- AC	rs12799241	A	G	0.132	0.02794	2.39e-06	0.023499	0.022601	0.2985	22.32	0.006068	TRUE	3.39e-06
IgD+ CD24- AC	rs141108367	A	G	1.503	0.3297	5.31e-06	-0.13082	0.086752	0.1316	20.7817	0.00565213	TRUE	9.08e-06
IgD+ CD24- AC	rs143176410	C	G	1.816	0.404	7.18e-06	0.11228	0.087367	0.1988	20.2055	0.00549628	TRUE	1.08e-05
IgD+ CD24- AC	rs143397127	C	T	-0.4464	0.09885	6.51e-06	-0.064862	0.16697	0.6977	20.3937	0.00554719	TRUE	8.18e-06
IgD+ CD24- AC	rs150663332	T	C	-0.2005	0.04387	5.03e-06	0.016491	0.033779	0.6254	20.8878	0.00568085	TRUE	6e-06
IgD+ CD24- AC	rs17056318	C	T	-0.2103	0.04553	3.99e-06	0.016202	0.036781	0.6596	21.3345	0.00580163	TRUE	4.7e-06
IgD+ CD24- AC	rs189761842	T	C	0.7675	0.1702	6.72e-06	0.052552	0.059594	0.3779	20.3347	0.00553124	TRUE	8.93e-06
IgD+ CD24- AC	rs190448231	G	T	0.3363	0.07548	8.65e-06	0.11867	0.071463	0.09679	19.8513	0.00540048	TRUE	1.43e-05
IgD+ CD24- AC	rs2395904	G	T	-0.1335	0.0275	1.26e-06	-0.0025133	0.020874	0.9042	23.5666	0.00640473	TRUE	1.35e-06
IgD+ CD24- AC	rs34764986	C	T	-0.2158	0.04786	6.7e-06	0.034874	0.06661	0.6006	20.3309	0.00553023	TRUE	8.14e-06
IgD+ CD24- AC	rs34771848	T	C	-0.3693	0.08033	4.44e-06	0.0069262	0.035794	0.8466	21.135	0.00574769	TRUE	4.87e-06
IgD+ CD24- AC	rs34910780	T	A	-0.2677	0.05716	2.94e-06	0.077837	0.063802	0.2225	21.9337	0.0059636	TRUE	4.41e-06
IgD+ CD24- AC	rs3811215	T	G	-0.1264	0.02685	2.6e-06	-0.0043612	0.025964	0.8666	22.1618	0.00602525	TRUE	2.84e-06
IgD+ CD24- AC	rs701839	G	A	0.1269	0.02791	5.63e-06	-0.0080943	0.022487	0.7189	20.673	0.00562275	TRUE	6.49e-06
IgD+ CD24- AC	rs71615254	C	A	-0.2989	0.06147	1.21e-06	0.032641	0.031498	0.3001	23.6442	0.00642569	TRUE	1.72e-06
IgD+ CD24- AC	rs73426855	C	T	-0.1616	0.03458	3.1e-06	0.008193	0.028632	0.7748	21.839	0.005938	TRUE	3.48e-06
IgD+ CD24- AC	rs76578043	A	G	0.3166	0.0697	5.74e-06	0.0081274	0.062281	0.8962	20.6327	0.00561185	TRUE	6.16e-06
IgD+ CD24- AC	rs9354413	C	T	0.138	0.02729	4.42e-07	-0.012833	0.032863	0.6962	25.5712	0.00694573	TRUE	5.57e-07
CD24+ CD27+ %B cell	rs10505439	T	C	-0.1852	0.04175	9.38e-06	0.051828	0.037541	0.1674	19.6775	0.00535197	TRUE	1.44e-05
CD24+ CD27+ %B cell	rs10743163	A	G	-0.1205	0.02541	2.21e-06	0.033944	0.019776	0.08608	22.4887	0.00611191	TRUE	3.81e-06
CD24+ CD27+ %B cell	rs112294465	A	C	1.249	0.2784	7.44e-06	0.10867	0.076311	0.1544	20.1273	0.00547366	TRUE	1.16e-05
CD24+ CD27+ %B cell	rs115405874	G	A	0.9325	0.2017	3.93e-06	0.021133	0.0635	0.7393	21.374	0.00581072	TRUE	4.46e-06
CD24+ CD27+ %B cell	rs116844769	A	G	0.2482	0.05078	1.06e-06	0.094194	0.05543	0.08926	23.8901	0.00649031	TRUE	2.03e-06
CD24+ CD27+ %B cell	rs145208372	A	G	-0.56	0.1234	5.91e-06	0.013599	0.056859	0.811	20.5942	0.00559992	TRUE	6.53e-06
CD24+ CD27+ %B cell	rs145442262	A	G	-0.2083	0.04276	1.15e-06	0.015886	0.06771	0.8145	23.7303	0.00644717	TRUE	1.3e-06
CD24+ CD27+ %B cell	rs148702078	C	G	0.9264	0.2067	7.6e-06	0.09177	0.063219	0.1466	20.087	0.00546276	TRUE	1.21e-05
CD24+ CD27+ %B cell	rs265612	T	C	0.1143	0.02575	9.3e-06	0.0039424	0.021524	0.8547	19.7033	0.00535895	TRUE	1.02e-05
CD24+ CD27+ %B cell	rs35698683	G	A	-0.293	0.05931	8.18e-07	-0.020078	0.052039	0.6996	24.405	0.00662927	TRUE	9.55e-07
CD24+ CD27+ %B cell	rs45608038	G	A	0.3527	0.0624	1.71e-08	-0.016694	0.067786	0.8055	31.9479	0.00866042	TRUE	1.94e-08
CD24+ CD27+ %B cell	rs4658141	C	T	-0.1269	0.02592	1.01e-06	0.024266	0.020972	0.2472	23.9692	0.00651165	TRUE	1.54e-06
CD24+ CD27+ %B cell	rs55710170	A	G	-0.1708	0.03788	6.71e-06	0.031239	0.026608	0.2404	20.3309	0.0055287	TRUE	9.73e-06
CD24+ CD27+ %B cell	rs62233948	T	C	-0.737	0.1643	7.48e-06	-0.077763	0.061449	0.2057	20.1215	0.00547207	TRUE	1.11e-05
CD24+ CD27+ %B cell	rs681014	C	T	0.9614	0.207	3.52e-06	-0.077727	0.11126	0.4848	21.5709	0.00586392	TRUE	4.54e-06
CD24+ CD27+ %B cell	rs7221794	A	G	-0.1563	0.03395	4.3e-06	-0.026567	0.027671	0.337	21.1952	0.0057624	TRUE	5.96e-06
CD24+ CD27+ %B cell	rs72844588	A	G	0.2066	0.04322	1.83e-06	0.002288	0.026459	0.9311	22.8503	0.00620956	TRUE	1.93e-06
CD24+ CD27+ %B cell	rs72944931	G	A	0.4657	0.1052	9.92e-06	0.050465	0.086411	0.5592	19.5966	0.0053301	TRUE	1.2e-05
CD24+ CD27+ %B cell	rs7412746	T	C	-0.1301	0.02547	3.41e-07	0.024314	0.0186	0.1912	26.0914	0.00708409	TRUE	5.42e-07
CD24+ CD27+ %B cell	rs75766272	T	C	-0.4865	0.08656	2.05e-08	0.024288	0.053069	0.6472	31.5887	0.00856389	TRUE	2.51e-08
CD24+ CD27+ %B cell	rs76477280	G	A	0.4892	0.08811	3.03e-08	0.015455	0.11202	0.8903	30.8264	0.00835896	TRUE	3.32e-08
CD24+ CD27+ %B cell	rs77762131	C	G	0.2675	0.05828	4.6e-06	-0.12406	0.072764	0.08821	21.0673	0.00572781	TRUE	7.79e-06
CD24+ CD27+ %B cell	rs9492229	C	T	0.2715	0.06115	9.28e-06	-0.036015	0.061592	0.5587	19.7127	0.00536151	TRUE	1.14e-05
CD24+ CD27+ AC	rs10759006	C	T	0.1133	0.02556	9.51e-06	-0.01424	0.021468	0.5071	19.6489	0.00534569	TRUE	1.2e-05
CD24+ CD27+ AC	rs10942726	G	A	0.1188	0.02672	8.93e-06	0.0030957	0.020567	0.8804	19.7679	0.00537789	TRUE	9.7e-06
CD24+ CD27+ AC	rs11649808	A	G	0.1546	0.03472	8.75e-06	0.022074	0.022023	0.3162	19.8271	0.00539392	TRUE	1.21e-05
CD24+ CD27+ AC	rs11653761	T	G	-0.118	0.0247	1.84e-06	0.019305	0.022375	0.3883	22.8229	0.00620385	TRUE	2.52e-06
CD24+ CD27+ AC	rs118092259	G	T	-0.2901	0.06345	4.98e-06	-0.10123	0.072635	0.1634	20.9041	0.00568525	TRUE	7.74e-06
CD24+ CD27+ AC	rs12874404	G	A	0.1691	0.02653	2.04e-10	-0.1011	0.050443	0.04505	40.6268	0.0109902	TRUE	4.97e-10
CD24+ CD27+ AC	rs138329462	A	G	-0.4374	0.09365	3.11e-06	0.042399	0.059391	0.4753	21.8143	0.00593133	TRUE	4.01e-06
CD24+ CD27+ AC	rs144295598	A	G	0.5664	0.1203	2.6e-06	-0.15689	0.13564	0.2474	22.1674	0.00602676	TRUE	3.85e-06
CD24+ CD27+ AC	rs144625305	T	C	0.6162	0.1357	5.75e-06	-0.068218	0.10296	0.5076	20.6198	0.00560835	TRUE	7.32e-06
CD24+ CD27+ AC	rs149085540	T	C	-0.4318	0.09574	6.67e-06	-0.10836	0.12118	0.3712	20.3413	0.00553302	TRUE	9.04e-06
CD24+ CD27+ AC	rs16867231	A	G	0.5129	0.1154	8.98e-06	0.010823	0.049733	0.8277	19.7539	0.00537412	TRUE	9.96e-06
CD24+ CD27+ AC	rs17708396	A	C	2.539	0.5201	1.09e-06	0.046145	0.070553	0.5131	23.8315	0.00647625	TRUE	1.41e-06
CD24+ CD27+ AC	rs184496770	T	C	1.162	0.2608	8.56e-06	0.055953	0.12768	0.6612	19.8517	0.00540056	TRUE	1.02e-05
CD24+ CD27+ AC	rs35057381	C	T	0.1344	0.02969	6.18e-06	0.0058844	0.025037	0.8142	20.4917	0.00557371	TRUE	6.87e-06
CD24+ CD27+ AC	rs557577736	G	A	1.818	0.3878	2.87e-06	0.031159	0.15141	0.8369	21.9772	0.00597535	TRUE	3.32e-06
CD24+ CD27+ AC	rs56033406	T	C	0.312	0.06692	3.23e-06	-0.083392	0.059058	0.1579	21.7369	0.0059104	TRUE	5.09e-06
CD24+ CD27+ AC	rs7254039	A	G	-0.2606	0.0585	8.64e-06	0.00035232	0.043086	0.9935	19.8444	0.00539859	TRUE	8.95e-06
CD24+ CD27+ AC	rs728776	G	A	-0.1712	0.03808	7.09e-06	0.030926	0.032352	0.3391	20.2122	0.0054981	TRUE	9.71e-06
CD24+ CD27+ AC	rs73192651	T	C	0.4411	0.08893	7.38e-07	-0.063791	0.12909	0.6212	24.6024	0.00668434	TRUE	9.01e-07
CD24+ CD27+ AC	rs75766272	T	C	-0.4055	0.08609	2.57e-06	0.024288	0.053069	0.6472	22.1859	0.00603174	TRUE	3.05e-06
CD24+ CD27+ AC	rs7640784	A	C	-0.1111	0.02476	7.48e-06	0.0022769	0.025987	0.9302	20.1339	0.00547691	TRUE	7.92e-06
CD24+ CD27+ AC	rs76552872	T	G	0.283	0.06219	5.54e-06	-0.044857	0.077373	0.5621	20.7077	0.00563213	TRUE	6.76e-06
CD24+ CD27+ AC	rs77762131	C	G	0.2815	0.05774	1.13e-06	-0.12406	0.072764	0.08821	23.7686	0.00645926	TRUE	1.99e-06
CD24+ CD27+ AC	rs79207264	A	G	0.1752	0.0393	8.47e-06	-0.0043877	0.03755	0.907	19.8739	0.00540658	TRUE	9.13e-06
CD20- %B cell	rs111761453	T	G	0.2453	0.05506	8.6e-06	-0.029891	0.052704	0.5706	19.8483	0.00539671	TRUE	1.05e-05
CD20- %B cell	rs112180455	T	C	0.3316	0.07326	6.2e-06	-0.04511	0.055987	0.4204	20.4878	0.00556962	TRUE	8.15e-06
CD20- %B cell	rs118084343	G	A	-0.2663	0.0544	1.03e-06	0.15731	0.07764	0.04275	23.9632	0.00650826	TRUE	2.03e-06
CD20- %B cell	rs140134875	A	C	-1.694	0.3528	1.64e-06	-0.071052	0.06786	0.2951	23.0552	0.00626321	TRUE	2.33e-06
CD20- %B cell	rs187723151	A	G	-0.9447	0.1934	1.08e-06	0.12616	0.14859	0.3958	23.8602	0.00648049	TRUE	1.48e-06
CD20- %B cell	rs58352426	A	G	0.1401	0.02947	2.08e-06	0.024921	0.024508	0.3092	22.6004	0.00614041	TRUE	2.95e-06
CD20- %B cell	rs7265879	G	C	-0.2182	0.04616	2.36e-06	-0.058491	0.047349	0.2167	22.3449	0.00607141	TRUE	3.61e-06
CD20- %B cell	rs74786971	C	G	0.2235	0.04952	6.61e-06	-0.0056976	0.035944	0.8741	20.3701	0.00553781	TRUE	7.12e-06
CD20- %B cell	rs75368642	T	C	0.2118	0.04687	6.42e-06	0.01095	0.037201	0.7685	20.4203	0.00555138	TRUE	7.25e-06
CD20- %B cell	rs75951284	T	C	0.3083	0.06752	5.11e-06	-0.040618	0.046602	0.3834	20.8489	0.00566722	TRUE	6.84e-06
CD20- %B cell	rs9270911	T	C	0.1364	0.02871	2.1e-06	0.035522	0.020942	0.08985	22.5716	0.00613263	TRUE	3.83e-06
CD20- %B cell	rs9477367	C	T	-0.1917	0.04273	7.46e-06	0.022062	0.030715	0.4726	20.127	0.00547207	TRUE	9.48e-06
IgD- CD38br AC	rs115156019	T	C	-0.6197	0.1242	6.33e-07	0.0028077	0.052511	0.9574	24.8954	0.00676342	TRUE	6.68e-07
IgD- CD38br AC	rs11605946	A	G	0.1457	0.03191	5.16e-06	-0.037458	0.027717	0.1766	20.8481	0.00567009	TRUE	7.9e-06
IgD- CD38br AC	rs11609248	G	A	-0.1355	0.03014	7.11e-06	-0.024385	0.041047	0.5525	20.2112	0.00549783	TRUE	8.82e-06
IgD- CD38br AC	rs138058221	T	C	-0.6658	0.1449	4.47e-06	-0.19349	0.074196	0.009113	21.113	0.00574174	TRUE	1.2e-05
IgD- CD38br AC	rs138158989	A	G	-1.339	0.2832	2.33e-06	0.053135	0.11934	0.6561	22.355	0.00607744	TRUE	2.81e-06
IgD- CD38br AC	rs141490841	A	G	0.3828	0.08506	6.99e-06	-0.031246	0.082082	0.7035	20.2532	0.00550919	TRUE	8.26e-06
IgD- CD38br AC	rs147319637	A	G	-0.5657	0.1224	3.92e-06	-0.033043	0.081157	0.6839	21.3604	0.00580863	TRUE	4.63e-06
IgD- CD38br AC	rs148362575	T	A	2.541	0.5292	1.64e-06	0.061187	0.095098	0.52	23.0552	0.00626662	TRUE	2.09e-06
IgD- CD38br AC	rs17037450	A	G	-0.3311	0.07236	4.91e-06	0.052373	0.052022	0.3141	20.9373	0.00569423	TRUE	6.87e-06
IgD- CD38br AC	rs2075365	A	G	-0.1142	0.02477	4.15e-06	0.0093425	0.021358	0.6618	21.2559	0.00578038	TRUE	4.92e-06
IgD- CD38br AC	rs2792563	A	G	-0.108	0.02437	9.6e-06	0.044685	0.020425	0.02868	19.6398	0.00534323	TRUE	1.87e-05
IgD- CD38br AC	rs3105149	T	A	0.3462	0.07754	8.27e-06	-0.17277	0.076727	0.02434	19.9344	0.00542294	TRUE	1.66e-05
IgD- CD38br AC	rs478251	C	A	0.1689	0.03431	8.86e-07	-0.018873	0.026104	0.4697	24.2336	0.0065848	TRUE	1.16e-06
IgD- CD38br AC	rs62353585	C	T	0.3438	0.07709	8.48e-06	0.051327	0.069934	0.463	19.8891	0.0054107	TRUE	1.08e-05
IgD- CD38br AC	rs66491584	A	G	-0.1466	0.02957	7.43e-07	0.0012069	0.021309	0.9548	24.5791	0.00667804	TRUE	7.87e-07
IgD- CD38br AC	rs74011406	A	G	0.1928	0.04113	2.87e-06	0.028487	0.038114	0.4548	21.9734	0.00597431	TRUE	3.71e-06
IgD- CD38br AC	rs78678130	A	G	-0.1707	0.03819	8.03e-06	-0.064218	0.045261	0.1559	19.9787	0.00543494	TRUE	1.25e-05
IgD- CD38br AC	rs79801395	C	G	0.1973	0.04374	6.69e-06	0.061653	0.05493	0.2617	20.3468	0.00553452	TRUE	9.61e-06
CD20- AC	rs111761453	T	G	0.249	0.05482	5.77e-06	-0.029891	0.052704	0.5706	20.631	0.00560987	TRUE	7e-06
CD20- AC	rs116699251	A	G	-0.2732	0.05861	3.24e-06	0.034543	0.066961	0.6059	21.7279	0.00590637	TRUE	3.96e-06
CD20- AC	rs12146943	A	G	-0.1127	0.02495	6.51e-06	0.025613	0.020881	0.22	20.4036	0.00554837	TRUE	9.63e-06
CD20- AC	rs16936840	T	C	0.1881	0.04049	3.5e-06	-0.025913	0.028364	0.3609	21.5815	0.00586681	TRUE	4.76e-06
CD20- AC	rs2212443	G	T	-0.1412	0.03117	6.08e-06	-0.003419	0.023219	0.8829	20.5209	0.00558008	TRUE	6.56e-06
CD20- AC	rs252298	A	G	0.1091	0.02419	6.61e-06	-0.038828	0.02027	0.05542	20.3413	0.00553151	TRUE	1.22e-05
CD20- AC	rs2637364	C	T	-0.1164	0.02513	3.75e-06	0.027887	0.018978	0.1417	21.4546	0.00583251	TRUE	5.98e-06
CD20- AC	rs34625183	T	C	-0.1694	0.03789	8.03e-06	-0.018164	0.039751	0.6477	19.9884	0.00543607	TRUE	9.52e-06
CD20- AC	rs36123742	T	A	0.1193	0.02587	4.11e-06	0.04407	0.042209	0.2964	21.2661	0.00578156	TRUE	6.89e-06
CD20- AC	rs38182	T	C	-0.1541	0.03305	3.21e-06	-0.013476	0.03713	0.7167	21.7401	0.00590967	TRUE	3.73e-06
CD20- AC	rs41494	T	A	1.728	0.3819	6.26e-06	-7.87e-05	0.096649	0.9994	20.4733	0.00556722	TRUE	6.47e-06
CD20- AC	rs56736306	G	C	-0.1465	0.03231	5.92e-06	-0.030025	0.028034	0.2841	20.559	0.00559038	TRUE	8.41e-06
CD20- AC	rs57641238	C	G	-0.1546	0.02937	1.48e-07	0.024224	0.026667	0.3637	27.7084	0.00751983	TRUE	2.12e-07
CD20- AC	rs6008703	C	G	-0.1147	0.02589	9.67e-06	-0.01849	0.025105	0.4614	19.6274	0.00533842	TRUE	1.24e-05
CD20- AC	rs6029245	C	T	0.3071	0.06585	3.23e-06	0.13716	0.052797	0.009378	21.7494	0.00591218	TRUE	7.16e-06
CD20- AC	rs6586822	C	T	-0.1182	0.02568	4.35e-06	0.0011211	0.021252	0.9579	21.1858	0.00575985	TRUE	4.54e-06
CD20- AC	rs71431666	C	G	-0.1932	0.04158	3.49e-06	-0.036576	0.034336	0.2868	21.5896	0.005869	TRUE	4.96e-06
CD20- AC	rs74786971	C	G	0.2348	0.04935	2.03e-06	-0.0056976	0.035944	0.8741	22.6372	0.00615201	TRUE	2.21e-06
CD20- AC	rs77553819	C	G	-0.1249	0.0269	3.52e-06	0.019757	0.024667	0.4232	21.5586	0.00586061	TRUE	4.67e-06
CD20- AC	rs7773849	G	A	1.508	0.2808	8.31e-08	-0.034778	0.054338	0.5222	28.8409	0.00782478	TRUE	1.09e-07
CD20- AC	rs9273241	T	C	0.177	0.03455	3.17e-07	0.018465	0.03035	0.5429	26.2452	0.00712557	TRUE	4.25e-07
CD20- CD38- %B cell	rs10988372	C	G	0.1351	0.02998	6.77e-06	0.0016349	0.033451	0.961	20.3071	0.00551927	TRUE	7.44e-06
CD20- CD38- %B cell	rs117308259	C	T	-0.8348	0.1494	2.48e-08	-0.093906	0.077313	0.2245	31.2222	0.0084608	TRUE	3.95e-08
CD20- CD38- %B cell	rs118073973	A	T	0.2799	0.06148	5.45e-06	-0.037186	0.089918	0.6792	20.7271	0.00563278	TRUE	6.42e-06
CD20- CD38- %B cell	rs13176237	G	A	0.2113	0.04756	9.12e-06	0.060525	0.032048	0.05895	19.7386	0.00536558	TRUE	1.64e-05
CD20- CD38- %B cell	rs141595421	G	T	-0.4902	0.11	8.62e-06	-0.025704	0.075159	0.7324	19.8592	0.00539819	TRUE	9.77e-06
CD20- CD38- %B cell	rs16955339	T	G	0.293	0.06221	2.57e-06	0.10482	0.059592	0.07858	22.1827	0.00602598	TRUE	4.53e-06
CD20- CD38- %B cell	rs17099538	C	T	-0.2409	0.05156	3.09e-06	0.035716	0.031255	0.2531	21.8297	0.00593065	TRUE	4.49e-06
CD20- CD38- %B cell	rs182720746	T	C	0.6255	0.1314	2.01e-06	0.0016274	0.056607	0.9771	22.6602	0.00615489	TRUE	2.1e-06
CD20- CD38- %B cell	rs2113943	G	A	0.1278	0.02875	9.1e-06	-0.023086	0.018959	0.2233	19.76	0.00537136	TRUE	1.32e-05
CD20- CD38- %B cell	rs2215848	A	G	0.524	0.1121	3.07e-06	0.003266	0.073283	0.9645	21.85	0.00593613	TRUE	3.21e-06
CD20- CD38- %B cell	rs2339996	A	G	-0.1471	0.0287	3.12e-07	0.0008892	0.02336	0.9696	26.2701	0.0071284	TRUE	3.29e-07
CD20- CD38- %B cell	rs35639639	C	T	0.1332	0.0299	8.6e-06	0.011913	0.029532	0.6867	19.8457	0.00539454	TRUE	1e-05
CD20- CD38- %B cell	rs36071180	A	G	0.1488	0.03329	8.08e-06	-0.018719	0.043528	0.6672	19.9792	0.00543064	TRUE	9.49e-06
CD20- CD38- %B cell	rs396692	A	G	0.1157	0.02552	6e-06	-0.013684	0.022181	0.5373	20.5544	0.00558612	TRUE	7.44e-06
CD20- CD38- %B cell	rs4832496	A	G	0.127	0.02814	6.54e-06	-0.010782	0.020502	0.599	20.3685	0.00553587	TRUE	7.92e-06
CD20- CD38- %B cell	rs55767134	C	G	-0.1463	0.03122	2.9e-06	-0.007639	0.026572	0.7737	21.9595	0.00596571	TRUE	3.25e-06
CD20- CD38- %B cell	rs55897487	T	C	-1.342	0.2897	3.73e-06	-0.16024	0.13929	0.25	21.4589	0.0058305	TRUE	5.52e-06
CD20- CD38- %B cell	rs56284619	T	C	0.1557	0.03428	5.72e-06	0.026998	0.033857	0.4252	20.6298	0.0056065	TRUE	7.56e-06
CD20- CD38- %B cell	rs6125184	A	G	-0.1186	0.02463	1.55e-06	0.062124	0.02244	0.005632	23.1868	0.00629702	TRUE	3.79e-06
CD20- CD38- %B cell	rs62311900	T	C	-0.1398	0.03159	9.86e-06	0.019379	0.030401	0.5238	19.5846	0.00532396	TRUE	1.23e-05
CD20- CD38- %B cell	rs72652459	T	C	-1.505	0.3389	9.2e-06	0.014905	0.12109	0.902	19.721	0.00536084	TRUE	1.04e-05
CD20- CD38- %B cell	rs75839951	G	T	-0.2476	0.05192	1.93e-06	0.024682	0.055418	0.656	22.7422	0.00617701	TRUE	2.28e-06
CD20- CD38- %B cell	rs77911577	C	A	-0.2551	0.05732	8.79e-06	0.10159	0.062149	0.1021	19.8065	0.00538396	TRUE	1.74e-05
CD20- CD38- %B cell	rs78301150	A	G	-1.069	0.2213	1.42e-06	0.0043499	0.07406	0.9532	23.3342	0.00633679	TRUE	1.5e-06
CD20- CD38- AC	rs10988372	C	G	0.139	0.03012	4.09e-06	0.0016349	0.033451	0.961	21.2971	0.00578835	TRUE	4.47e-06
CD20- CD38- AC	rs11203884	T	C	-0.1548	0.03269	2.27e-06	0.021706	0.024272	0.3712	22.4239	0.00609276	TRUE	3.11e-06
CD20- CD38- AC	rs117308259	C	T	-0.6917	0.1504	4.4e-06	-0.093906	0.077313	0.2245	21.1514	0.005749	TRUE	6.48e-06
CD20- CD38- AC	rs118073973	A	T	0.2899	0.06184	2.87e-06	-0.037186	0.089918	0.6792	21.9764	0.0059719	TRUE	3.38e-06
CD20- CD38- AC	rs16955339	T	G	0.3095	0.06249	7.67e-07	0.10482	0.059592	0.07858	24.5302	0.00666122	TRUE	1.38e-06
CD20- CD38- AC	rs182720746	T	C	0.6026	0.1323	5.38e-06	0.0016274	0.056607	0.9771	20.7462	0.00563948	TRUE	5.66e-06
CD20- CD38- AC	rs2339996	A	G	-0.1438	0.02887	6.6e-07	0.0008892	0.02336	0.9696	24.8099	0.00673666	TRUE	6.97e-07
CD20- CD38- AC	rs308820	C	T	-0.1305	0.02844	4.63e-06	0.0060056	0.020813	0.7729	21.0553	0.00572302	TRUE	5.19e-06
CD20- CD38- AC	rs36071180	A	G	0.1498	0.03344	7.7e-06	-0.018719	0.043528	0.6672	20.0674	0.00545596	TRUE	9.07e-06
CD20- CD38- AC	rs6125184	A	G	-0.1099	0.02479	9.6e-06	0.062124	0.02244	0.005632	19.6536	0.00534406	TRUE	2.21e-05
CD20- CD38- AC	rs61906277	G	A	0.1435	0.02825	3.99e-07	-0.0049687	0.024827	0.8414	25.8028	0.00700439	TRUE	4.42e-07
CD20- CD38- AC	rs62311900	T	C	-0.1537	0.03175	1.34e-06	0.019379	0.030401	0.5238	23.4347	0.00636566	TRUE	1.7e-06
CD20- CD38- AC	rs6906886	A	T	0.1893	0.04063	3.29e-06	-0.03893	0.037169	0.2949	21.7074	0.00589922	TRUE	4.71e-06
CD20- CD38- AC	rs75609575	A	G	-0.3072	0.06608	3.45e-06	-0.067797	0.078307	0.3866	21.6124	0.00587354	TRUE	4.62e-06
CD20- CD38- AC	rs80339814	C	T	-0.2131	0.04766	8.02e-06	0.030199	0.049379	0.5408	19.9921	0.00543561	TRUE	1.2e-05
IgD+ %Lymphocyte	rs111830700	A	G	0.2879	0.06309	5.2e-06	-0.10225	0.092114	0.267	20.8239	0.00566202	TRUE	7.54e-06
IgD+ %Lymphocyte	rs116906133	G	A	-1.032	0.2178	2.22e-06	-0.061275	0.051474	0.2339	22.4514	0.00610184	TRUE	3.37e-06
IgD+ %Lymphocyte	rs12874404	G	A	0.1898	0.02599	3.43e-13	-0.1011	0.050443	0.04505	53.331	0.0143737	TRUE	9.28e-13
IgD+ %Lymphocyte	rs141070091	T	G	0.614	0.1364	6.97e-06	0.061511	0.074769	0.4107	20.2632	0.0055104	TRUE	9.14e-06
IgD+ %Lymphocyte	rs143109147	C	T	2.746	0.5892	3.27e-06	-0.034081	0.074819	0.6487	21.7208	0.00590444	TRUE	3.88e-06
IgD+ %Lymphocyte	rs1977295	A	G	0.1101	0.02357	3.11e-06	0.028969	0.020692	0.1615	21.82	0.00593126	TRUE	5.15e-06
IgD+ %Lymphocyte	rs2395904	G	T	-0.1285	0.02712	2.24e-06	-0.0025133	0.020874	0.9042	22.4505	0.0061016	TRUE	2.4e-06
IgD+ %Lymphocyte	rs34910780	T	A	-0.2739	0.05642	1.25e-06	0.077837	0.063802	0.2225	23.5677	0.00640329	TRUE	1.92e-06
IgD+ %Lymphocyte	rs55658072	G	A	0.1165	0.02499	3.24e-06	-0.016096	0.020127	0.4239	21.733	0.00590774	TRUE	4.3e-06
IgD+ %Lymphocyte	rs6131010	G	A	-0.1212	0.02568	2.47e-06	-0.0074402	0.022499	0.7409	22.2749	0.00605415	TRUE	2.82e-06
IgD+ %Lymphocyte	rs73078428	A	T	-0.1651	0.03606	4.85e-06	0.024794	0.043418	0.568	20.9625	0.00569948	TRUE	5.91e-06
IgD+ %Lymphocyte	rs75319860	C	T	0.3546	0.0787	6.84e-06	-0.042902	0.076277	0.5738	20.3015	0.00552076	TRUE	8.29e-06
IgD+ %Lymphocyte	rs76845048	C	A	-0.3021	0.06594	4.76e-06	-0.019443	0.069085	0.7784	20.9896	0.00570681	TRUE	5.36e-06
IgD- CD38br %lymphocyte	rs114428590	A	T	-0.6902	0.1551	8.89e-06	-0.031747	0.066364	0.6324	19.8028	0.00538734	TRUE	1.05e-05
IgD- CD38br %lymphocyte	rs11609248	G	A	-0.1438	0.02996	1.65e-06	-0.024385	0.041047	0.5525	23.0374	0.00626181	TRUE	2.07e-06
IgD- CD38br %lymphocyte	rs116540222	T	C	1.619	0.361	7.48e-06	0.017906	0.073651	0.8079	20.1131	0.0054713	TRUE	8.34e-06
IgD- CD38br %lymphocyte	rs11938966	A	C	0.3028	0.06821	9.29e-06	0.041731	0.033833	0.2174	19.7068	0.00536136	TRUE	1.36e-05
IgD- CD38br %lymphocyte	rs138058221	T	C	-0.6459	0.1447	8.26e-06	-0.19349	0.074196	0.009113	19.9248	0.00542035	TRUE	2.17e-05
IgD- CD38br %lymphocyte	rs138158989	A	G	-1.324	0.2808	2.5e-06	0.053135	0.11934	0.6561	22.2322	0.00604425	TRUE	2.99e-06
IgD- CD38br %lymphocyte	rs139101653	T	C	-0.4998	0.1122	8.62e-06	-0.15653	0.085437	0.06693	19.843	0.00539821	TRUE	2.01e-05
IgD- CD38br %lymphocyte	rs148362575	T	A	2.567	0.5384	1.93e-06	0.061187	0.095098	0.52	22.7322	0.00617936	TRUE	2.46e-06
IgD- CD38br %lymphocyte	rs151009998	A	G	0.2925	0.06183	2.32e-06	-0.015214	0.049175	0.757	22.3796	0.00608411	TRUE	2.64e-06
IgD- CD38br %lymphocyte	rs17037450	A	G	-0.3233	0.07216	7.68e-06	0.052373	0.052022	0.3141	20.0733	0.00546052	TRUE	1.07e-05
IgD- CD38br %lymphocyte	rs2627305	A	G	-0.1167	0.02595	7.15e-06	-0.047576	0.024919	0.05623	20.224	0.0055013	TRUE	1.3e-05
IgD- CD38br %lymphocyte	rs478251	C	A	0.1561	0.03419	5.11e-06	-0.018873	0.026104	0.4697	20.8453	0.00566934	TRUE	6.56e-06
IgD- CD38br %lymphocyte	rs62160934	A	T	0.1297	0.02865	6.13e-06	0.027	0.022441	0.2289	20.4942	0.00557438	TRUE	9.03e-06
IgD- CD38br %lymphocyte	rs66491584	A	G	-0.1404	0.02948	1.98e-06	0.0012069	0.021309	0.9548	22.6819	0.00616577	TRUE	2.09e-06
IgD- CD38br %lymphocyte	rs72686093	T	C	0.2941	0.06126	1.64e-06	-0.018144	0.092896	0.8451	23.0481	0.0062647	TRUE	1.82e-06
IgD- CD38br %lymphocyte	rs7294591	T	C	0.1168	0.02391	1.09e-06	-0.025582	0.021916	0.2431	23.8631	0.00648477	TRUE	1.63e-06
IgD- CD38br %lymphocyte	rs76624801	C	A	-2.09	0.45	3.53e-06	-0.00066203	0.11952	0.9956	21.5709	0.00586552	TRUE	3.67e-06
IgD- CD38br %lymphocyte	rs79812543	A	G	0.3801	0.08244	4.16e-06	-0.065007	0.074733	0.3844	21.2579	0.0057809	TRUE	5.55e-06
IgD- CD38br %lymphocyte	rs970081	A	G	-0.1191	0.02482	1.65e-06	0.016592	0.01928	0.3895	23.0261	0.00625874	TRUE	2.24e-06
IgD- CD38dim %lymphocyte	rs10922490	C	T	0.516	0.1044	8.16e-07	0.044782	0.062684	0.475	24.4286	0.00663743	TRUE	1.09e-06
IgD- CD38dim %lymphocyte	rs114839471	G	A	2.925	0.6491	6.81e-06	-0.007792	0.091706	0.9323	20.3062	0.00552353	TRUE	7.21e-06
IgD- CD38dim %lymphocyte	rs11653761	T	G	-0.1257	0.02411	1.93e-07	0.019305	0.022375	0.3883	27.1817	0.00737994	TRUE	2.74e-07
IgD- CD38dim %lymphocyte	rs11687597	G	A	0.1644	0.03007	4.86e-08	0.023999	0.02253	0.2868	29.8907	0.0081095	TRUE	7.33e-08
IgD- CD38dim %lymphocyte	rs118086652	G	A	0.38	0.08281	4.61e-06	-0.045939	0.061931	0.4582	21.0572	0.00572666	TRUE	5.92e-06
IgD- CD38dim %lymphocyte	rs12298227	C	T	-0.2055	0.04122	6.51e-07	0.071004	0.036558	0.05211	24.8547	0.00675241	TRUE	1.24e-06
IgD- CD38dim %lymphocyte	rs134927	T	C	0.3766	0.08299	5.86e-06	0.047317	0.076502	0.5362	20.5925	0.00560098	TRUE	7.27e-06
IgD- CD38dim %lymphocyte	rs145744014	T	C	0.4981	0.1104	6.64e-06	-0.13959	0.062418	0.02533	20.3561	0.00553704	TRUE	1.3e-05
IgD- CD38dim %lymphocyte	rs146936090	T	C	1.843	0.3841	1.66e-06	0.098663	0.092122	0.2842	23.023	0.00625791	TRUE	2.43e-06
IgD- CD38dim %lymphocyte	rs17405603	T	A	-0.1275	0.02694	2.28e-06	0.004663	0.022307	0.8344	22.3988	0.00608929	TRUE	2.55e-06
IgD- CD38dim %lymphocyte	rs2137277	G	A	0.1383	0.03071	6.89e-06	0.0060616	0.023282	0.7946	20.2808	0.00551666	TRUE	7.68e-06
IgD- CD38dim %lymphocyte	rs2328245	T	C	0.1091	0.02407	6.04e-06	0.057502	0.020744	0.005571	20.5446	0.00558801	TRUE	1.37e-05
IgD- CD38dim %lymphocyte	rs500586	T	C	-0.1164	0.02625	9.55e-06	0.03128	0.019849	0.115	19.6629	0.00534948	TRUE	1.53e-05
IgD- CD38dim %lymphocyte	rs652344	C	T	-0.1194	0.02653	7.05e-06	-0.037193	0.03241	0.2511	20.2551	0.00550971	TRUE	1.19e-05
IgD- CD38dim %lymphocyte	rs72816858	C	G	0.4384	0.09254	2.24e-06	0.00083597	0.051943	0.9872	22.4431	0.00610124	TRUE	2.34e-06
IgD- CD38dim %lymphocyte	rs78027513	T	G	0.2746	0.05995	4.78e-06	0.013307	0.039481	0.7361	20.9808	0.00570599	TRUE	5.48e-06
IgD- CD38dim %lymphocyte	rs9520836	G	A	0.1281	0.02404	1.05e-07	-0.053449	0.023982	0.02583	28.3942	0.00770661	TRUE	2.35e-07
IgD- CD38- %lymphocyte	rs114551034	A	G	-0.2723	0.05703	1.87e-06	-0.026431	0.069133	0.7022	22.7976	0.00619702	TRUE	2.18e-06
IgD- CD38- %lymphocyte	rs11653761	T	G	-0.1169	0.0249	2.78e-06	0.019305	0.022375	0.3883	22.041	0.00599258	TRUE	3.75e-06
IgD- CD38- %lymphocyte	rs116661843	A	G	-0.2855	0.06453	9.95e-06	-0.056431	0.10844	0.6028	19.5744	0.00532554	TRUE	1.19e-05
IgD- CD38- %lymphocyte	rs11777835	C	T	-0.1246	0.02505	6.83e-07	0.036672	0.020175	0.06911	24.7412	0.0067218	TRUE	1.28e-06
IgD- CD38- %lymphocyte	rs12128328	C	T	0.1428	0.0306	3.17e-06	0.013008	0.03607	0.7184	21.7778	0.00592145	TRUE	3.68e-06
IgD- CD38- %lymphocyte	rs12624265	G	A	0.1358	0.03024	7.37e-06	-0.026068	0.02621	0.3199	20.1668	0.00548581	TRUE	1.02e-05
IgD- CD38- %lymphocyte	rs12874404	G	A	0.1408	0.02668	1.38e-07	-0.1011	0.050443	0.04505	27.8505	0.00756017	TRUE	2.89e-07
IgD- CD38- %lymphocyte	rs12992631	T	C	-0.1296	0.02879	6.94e-06	0.014124	0.025017	0.5724	20.2641	0.00551214	TRUE	8.45e-06
IgD- CD38- %lymphocyte	rs144625305	T	C	0.617	0.1366	6.5e-06	-0.068218	0.10296	0.5076	20.4018	0.0055494	TRUE	8.18e-06
IgD- CD38- %lymphocyte	rs17234595	A	G	-0.3825	0.08604	9.03e-06	-0.013176	0.044878	0.7691	19.7634	0.00537668	TRUE	1.02e-05
IgD- CD38- %lymphocyte	rs17405603	T	A	-0.1322	0.0277	1.89e-06	0.004663	0.022307	0.8344	22.7774	0.00619156	TRUE	2.09e-06
IgD- CD38- %lymphocyte	rs190799514	C	T	0.391	0.07669	3.59e-07	-0.10651	0.090167	0.2375	25.9942	0.00705981	TRUE	5.49e-07
IgD- CD38- %lymphocyte	rs2084194	A	G	-0.1193	0.02656	7.22e-06	-0.045519	0.019007	0.01663	20.1755	0.00548818	TRUE	1.49e-05
IgD- CD38- %lymphocyte	rs4697617	A	G	0.1211	0.02714	8.37e-06	0.0019715	0.021671	0.9275	19.9099	0.00541631	TRUE	8.86e-06
IgD- CD38- %lymphocyte	rs61790670	A	C	0.1517	0.02904	1.84e-07	-0.027026	0.023317	0.2464	27.2884	0.0074087	TRUE	2.82e-07
IgD- CD38- %lymphocyte	rs6723786	G	A	0.1403	0.02729	2.84e-07	-0.020751	0.021018	0.3235	26.4307	0.00717751	TRUE	4.17e-07
IgD- CD38- %lymphocyte	rs7236090	C	T	0.1163	0.02497	3.33e-06	-0.02781	0.02245	0.2154	21.6931	0.00589857	TRUE	5.03e-06
IgD- CD38- %lymphocyte	rs72711540	C	G	-0.165	0.03688	7.97e-06	-0.034774	0.029462	0.2379	20.0164	0.00544514	TRUE	1.14e-05
IgD- CD38- %lymphocyte	rs72942964	T	C	-1.231	0.2689	4.86e-06	-0.16402	0.080981	0.04283	20.9573	0.00569962	TRUE	9.03e-06
IgD- CD38- %lymphocyte	rs75116337	C	T	0.3985	0.08792	6e-06	0.079031	0.071651	0.27	20.5438	0.00558781	TRUE	8.55e-06
IgD- CD38- %lymphocyte	rs75524570	C	T	0.2178	0.04807	6.07e-06	-0.028199	0.033412	0.3987	20.529	0.0055838	TRUE	8e-06
IgD- CD38- %lymphocyte	rs77741094	G	C	-0.5436	0.1119	1.24e-06	-0.03724	0.059187	0.5292	23.5993	0.00641355	TRUE	1.56e-06
IgD- CD38- %lymphocyte	rs814418	T	C	0.204	0.04436	4.4e-06	-0.0012056	0.033373	0.9712	21.1484	0.0057513	TRUE	4.59e-06
IgD- CD38dim %B cell	rs10743163	A	G	-0.1167	0.02529	4.11e-06	0.033944	0.019776	0.08608	21.2934	0.00578892	TRUE	6.97e-06
IgD- CD38dim %B cell	rs111854570	A	G	-0.2872	0.06245	4.41e-06	0.020715	0.059469	0.7276	21.1497	0.00575009	TRUE	5.03e-06
IgD- CD38dim %B cell	rs113530462	C	G	0.887	0.196	6.22e-06	0.18293	0.072835	0.01202	20.4802	0.0055691	TRUE	1.33e-05
IgD- CD38dim %B cell	rs114839471	G	A	3.03	0.6695	6.22e-06	-0.007792	0.091706	0.9323	20.4826	0.00556972	TRUE	6.58e-06
IgD- CD38dim %B cell	rs11548656	G	A	-0.1701	0.0366	3.48e-06	0.011173	0.049077	0.8199	21.5996	0.0058717	TRUE	3.85e-06
IgD- CD38dim %B cell	rs117227598	G	C	0.651	0.1451	7.42e-06	-0.023142	0.08573	0.7872	20.1292	0.00547417	TRUE	8.34e-06
IgD- CD38dim %B cell	rs117541917	C	A	-0.2358	0.05299	8.89e-06	-0.015239	0.05475	0.7808	19.8016	0.00538554	TRUE	1.04e-05
IgD- CD38dim %B cell	rs117987395	G	T	-0.246	0.05509	8.23e-06	-0.12849	0.091123	0.1585	19.94	0.00542298	TRUE	1.29e-05
IgD- CD38dim %B cell	rs12118242	T	C	-0.7345	0.1635	7.23e-06	0.1014	0.059242	0.08696	20.1813	0.00548824	TRUE	1.22e-05
IgD- CD38dim %B cell	rs138919897	G	A	-1.341	0.296	6.06e-06	0.042091	0.08174	0.6066	20.5246	0.00558108	TRUE	7.29e-06
IgD- CD38dim %B cell	rs143109147	C	T	-2.636	0.5937	9.31e-06	-0.034081	0.074819	0.6487	19.7132	0.00536163	TRUE	1.09e-05
IgD- CD38dim %B cell	rs146267894	T	C	-0.4565	0.1023	8.36e-06	-0.11221	0.11569	0.3321	19.9127	0.00541561	TRUE	1.15e-05
IgD- CD38dim %B cell	rs16832731	A	G	0.1484	0.03147	2.49e-06	0.0045703	0.024855	0.8541	22.2369	0.00604389	TRUE	2.75e-06
IgD- CD38dim %B cell	rs17405749	T	C	-0.1389	0.02884	1.51e-06	0.01224	0.022008	0.5781	23.196	0.00630294	TRUE	1.88e-06
IgD- CD38dim %B cell	rs2397752	T	C	-0.136	0.02815	1.41e-06	0.028197	0.023323	0.2267	23.3411	0.0063421	TRUE	2.15e-06
IgD- CD38dim %B cell	rs4038038	A	G	0.1177	0.02529	3.36e-06	0.0032709	0.020822	0.8752	21.6598	0.00588797	TRUE	3.67e-06
IgD- CD38dim %B cell	rs61946381	C	A	0.321	0.07254	9.93e-06	0.012172	0.035781	0.7337	19.5819	0.00532612	TRUE	1.13e-05
IgD- CD38dim %B cell	rs73205209	C	T	0.3323	0.07083	2.82e-06	0.26584	0.12356	0.03144	22.0103	0.00598267	TRUE	5.66e-06
IgD- CD38dim %B cell	rs75273600	A	G	0.6398	0.1253	3.46e-07	-0.0030139	0.062767	0.9617	26.0727	0.00707907	TRUE	3.65e-07
IgD- CD38dim %B cell	rs75659776	T	C	0.2621	0.05581	2.74e-06	0.028743	0.044993	0.5229	22.0551	0.00599479	TRUE	3.48e-06
IgD- CD38dim %B cell	rs80088375	T	C	-0.3593	0.07955	6.5e-06	-0.045393	0.089864	0.6135	20.4002	0.00554745	TRUE	7.81e-06
IgD- CD38dim %B cell	rs80216562	A	G	-0.3698	0.07231	3.31e-07	-0.056123	0.050603	0.2674	26.1539	0.00710096	TRUE	4.93e-07
IgD- CD38dim %B cell	rs9424499	C	G	-0.5857	0.1138	2.81e-07	-0.033443	0.034345	0.3302	26.489	0.00719129	TRUE	3.98e-07
IgD+ CD38br %lymphocyte	rs10103048	C	A	0.126	0.02692	2.99e-06	0.042542	0.01897	0.02492	21.9074	0.00595649	TRUE	5.96e-06
IgD+ CD38br %lymphocyte	rs10821937	T	C	-0.116	0.02553	5.66e-06	0.021018	0.020068	0.295	20.645	0.00561517	TRUE	7.99e-06
IgD+ CD38br %lymphocyte	rs10832409	A	G	0.1495	0.03227	3.74e-06	0.0041815	0.023657	0.8597	21.4627	0.00583628	TRUE	4.07e-06
IgD+ CD38br %lymphocyte	rs11068290	T	C	0.3875	0.07937	1.09e-06	-0.1317	0.079142	0.09609	23.8359	0.00647742	TRUE	1.91e-06
IgD+ CD38br %lymphocyte	rs11682311	C	T	-0.1278	0.02599	9.11e-07	-0.0057273	0.019019	0.7633	24.1796	0.00657022	TRUE	1.04e-06
IgD+ CD38br %lymphocyte	rs117772462	A	T	-0.4644	0.09659	1.59e-06	0.037439	0.085996	0.6633	23.1164	0.00628314	TRUE	1.88e-06
IgD+ CD38br %lymphocyte	rs13300113	T	A	0.1232	0.02752	7.75e-06	-0.0033698	0.021287	0.8742	20.0412	0.00545185	TRUE	8.44e-06
IgD+ CD38br %lymphocyte	rs140380950	C	T	-0.3597	0.06402	2.07e-08	-0.055986	0.088936	0.529	31.5682	0.0085607	TRUE	2.7e-08
IgD+ CD38br %lymphocyte	rs17408660	G	A	-0.4731	0.1058	7.93e-06	0.036848	0.048712	0.4494	19.9956	0.00543951	TRUE	1.03e-05
IgD+ CD38br %lymphocyte	rs1919856	G	A	0.1734	0.03817	5.73e-06	0.028882	0.034264	0.3993	20.6373	0.0056131	TRUE	7.56e-06
IgD+ CD38br %lymphocyte	rs2216762	C	T	-0.1525	0.03097	8.88e-07	-0.018301	0.026402	0.4882	24.247	0.00658841	TRUE	1.14e-06
IgD+ CD38br %lymphocyte	rs2686423	G	A	0.3352	0.07432	6.67e-06	-0.015256	0.044242	0.7302	20.3421	0.00553325	TRUE	7.67e-06
IgD+ CD38br %lymphocyte	rs2857599	A	G	-0.1653	0.03649	6.07e-06	-0.056174	0.027613	0.04192	20.521	0.00558163	TRUE	1.18e-05
IgD+ CD38br %lymphocyte	rs3811315	A	T	0.1771	0.03756	2.5e-06	-0.013915	0.035696	0.6967	22.2324	0.00604431	TRUE	2.93e-06
IgD+ CD38br %lymphocyte	rs4907205	C	T	-0.1658	0.03741	9.6e-06	0.02188	0.023936	0.3607	19.6424	0.00534393	TRUE	1.29e-05
IgD+ CD38br %lymphocyte	rs55708924	G	A	-0.3886	0.0872	8.59e-06	-0.075594	0.082294	0.3583	19.8597	0.00540273	TRUE	1.17e-05
IgD+ CD38br %lymphocyte	rs59879144	A	C	-0.4624	0.09688	1.89e-06	-0.035654	0.055986	0.5242	22.7807	0.00619246	TRUE	2.39e-06
IgD+ CD38br %lymphocyte	rs60521331	A	G	0.1158	0.02425	1.86e-06	0.018534	0.020049	0.3553	22.8031	0.00619851	TRUE	2.58e-06
IgD+ CD38br %lymphocyte	rs75589249	T	C	-0.5382	0.1197	7.07e-06	0.036635	0.043109	0.3954	20.2162	0.00549918	TRUE	9.4e-06
IgD+ CD38br %lymphocyte	rs76112278	A	G	-0.4243	0.08741	1.26e-06	-0.025968	0.08749	0.7666	23.5626	0.00640365	TRUE	1.43e-06
IgD+ CD38br %lymphocyte	rs78658073	A	G	1.792	0.3659	1.01e-06	-0.017986	0.061967	0.7716	23.9856	0.00651786	TRUE	1.15e-06
IgD+ CD38br %lymphocyte	rs80330977	A	G	-0.2327	0.04501	2.47e-07	0.01591	0.036779	0.6653	26.7285	0.0072578	TRUE	2.95e-07
IgD+ CD38dim %lymphocyte	rs10933716	T	C	-0.1262	0.02775	5.62e-06	0.019325	0.024075	0.4221	20.682	0.00562518	TRUE	7.37e-06
IgD+ CD38dim %lymphocyte	rs116844769	A	G	-0.2347	0.04969	2.4e-06	0.094194	0.05543	0.08926	22.3094	0.00606513	TRUE	4.5e-06
IgD+ CD38dim %lymphocyte	rs12516105	C	T	0.1502	0.03243	3.75e-06	0.0046177	0.025367	0.8556	21.4509	0.00583309	TRUE	4.11e-06
IgD+ CD38dim %lymphocyte	rs12874404	G	A	0.1366	0.02617	1.9e-07	-0.1011	0.050443	0.04505	27.2454	0.00739713	TRUE	3.91e-07
IgD+ CD38dim %lymphocyte	rs139695291	G	A	1.581	0.3506	6.69e-06	-0.035777	0.084707	0.6728	20.3348	0.00553127	TRUE	7.84e-06
IgD+ CD38dim %lymphocyte	rs143109147	C	T	2.959	0.5843	4.28e-07	-0.034081	0.074819	0.6487	25.6459	0.00696588	TRUE	5.18e-07
IgD+ CD38dim %lymphocyte	rs143518319	A	C	-0.4492	0.09996	7.21e-06	0.13457	0.13424	0.3161	20.1942	0.00549324	TRUE	1.16e-05
IgD+ CD38dim %lymphocyte	rs1510971	A	T	-0.2012	0.04413	5.29e-06	-0.0050684	0.02749	0.8537	20.7868	0.00565353	TRUE	5.78e-06
IgD+ CD38dim %lymphocyte	rs16974449	A	C	0.1233	0.02445	4.78e-07	-0.0053351	0.019902	0.7886	25.4313	0.00690799	TRUE	5.44e-07
IgD+ CD38dim %lymphocyte	rs182174914	A	T	2.439	0.5502	9.59e-06	0.061195	0.092452	0.508	19.6509	0.00534624	TRUE	1.2e-05
IgD+ CD38dim %lymphocyte	rs2291516	A	G	0.1953	0.04406	9.57e-06	0.0012034	0.031415	0.9694	19.6479	0.00534542	TRUE	1e-05
IgD+ CD38dim %lymphocyte	rs28399382	T	C	0.1411	0.0308	4.74e-06	0.010495	0.026141	0.6881	20.9871	0.00570769	TRUE	5.56e-06
IgD+ CD38dim %lymphocyte	rs28654727	A	C	0.1272	0.02842	7.89e-06	-0.0032835	0.020683	0.8739	20.0321	0.00544938	TRUE	8.48e-06
IgD+ CD38dim %lymphocyte	rs34910780	T	A	-0.2544	0.05663	7.26e-06	0.077837	0.063802	0.2225	20.1809	0.00548964	TRUE	1.08e-05
IgD+ CD38dim %lymphocyte	rs4716961	C	T	-0.3385	0.07465	5.97e-06	0.075165	0.062062	0.2258	20.5616	0.00559263	TRUE	8.88e-06
IgD+ CD38dim %lymphocyte	rs55708924	G	A	-0.4222	0.08736	1.4e-06	-0.075594	0.082294	0.3583	23.3567	0.00634804	TRUE	1.95e-06
IgD+ CD38dim %lymphocyte	rs60521331	A	G	0.1214	0.02433	6.26e-07	0.018534	0.020049	0.3553	24.8974	0.00676394	TRUE	8.89e-07
IgD+ CD38dim %lymphocyte	rs6131010	G	A	-0.1184	0.02588	4.95e-06	-0.0074402	0.022499	0.7409	20.9303	0.00569232	TRUE	5.63e-06
IgD+ CD38dim %lymphocyte	rs62474511	T	A	0.2018	0.04179	1.42e-06	0.01702	0.030887	0.5816	23.3183	0.00633768	TRUE	1.75e-06
IgD+ CD38dim %lymphocyte	rs6831487	G	T	0.1165	0.02467	2.42e-06	0.010046	0.019739	0.6108	22.3004	0.0060627	TRUE	2.92e-06
IgD+ CD38dim %lymphocyte	rs74151247	A	C	0.348	0.07127	1.09e-06	0.068608	0.078605	0.3828	23.8421	0.00647912	TRUE	1.48e-06
IgD+ CD38dim %lymphocyte	rs75319860	C	T	0.3651	0.07896	3.91e-06	-0.042902	0.076277	0.5738	21.3801	0.00581394	TRUE	4.76e-06
IgD+ CD38dim %lymphocyte	rs75512885	A	T	-0.2112	0.04633	5.32e-06	0.017746	0.036733	0.629	20.7808	0.00565191	TRUE	6.33e-06
IgD+ CD38dim %lymphocyte	rs76400856	C	A	0.2233	0.0485	4.3e-06	0.038439	0.03257	0.2379	21.198	0.0057647	TRUE	6.26e-06
IgD+ CD38- %lymphocyte	rs10444793	A	G	-0.4323	0.09225	2.89e-06	-0.055455	0.056734	0.3283	21.9603	0.00597078	TRUE	4e-06
IgD+ CD38- %lymphocyte	rs112782756	G	A	3.09	0.683	6.25e-06	-0.075665	0.095171	0.4266	20.468	0.0055673	TRUE	8.2e-06
IgD+ CD38- %lymphocyte	rs12146653	C	T	0.1892	0.04126	4.66e-06	0.005477	0.033525	0.8702	21.0273	0.00571856	TRUE	5.17e-06
IgD+ CD38- %lymphocyte	rs12197754	C	T	-0.1427	0.03115	4.75e-06	-0.015316	0.021787	0.4821	20.9861	0.00570742	TRUE	6.07e-06
IgD+ CD38- %lymphocyte	rs12763172	C	T	0.1272	0.02784	5.05e-06	0.011584	0.020253	0.5674	20.8754	0.0056775	TRUE	6.2e-06
IgD+ CD38- %lymphocyte	rs12829274	G	A	-0.2515	0.05194	1.34e-06	-0.035835	0.036977	0.3325	23.4462	0.0063722	TRUE	1.87e-06
IgD+ CD38- %lymphocyte	rs12874404	G	A	0.1714	0.02663	1.39e-10	-0.1011	0.050443	0.04505	41.4266	0.0112042	TRUE	3.35e-10
IgD+ CD38- %lymphocyte	rs144625305	T	C	0.6141	0.1364	6.9e-06	-0.068218	0.10296	0.5076	20.2698	0.00551369	TRUE	8.76e-06
IgD+ CD38- %lymphocyte	rs149701635	G	C	-0.3548	0.07767	5.08e-06	0.099111	0.063527	0.1187	20.867	0.00567522	TRUE	8.27e-06
IgD+ CD38- %lymphocyte	rs149731447	T	C	-0.9621	0.2156	8.36e-06	-0.17137	0.07837	0.02876	19.9133	0.00541724	TRUE	1.6e-05
IgD+ CD38- %lymphocyte	rs2003291	T	C	-0.1589	0.0357	8.77e-06	0.0075631	0.025296	0.7649	19.8112	0.00538962	TRUE	9.94e-06
IgD+ CD38- %lymphocyte	rs35088452	A	C	-0.1352	0.02849	2.16e-06	-0.025782	0.020675	0.2124	22.52	0.00612203	TRUE	3.26e-06
IgD+ CD38- %lymphocyte	rs62235484	A	G	0.4662	0.09386	7.14e-07	0.088245	0.064878	0.1738	24.6708	0.0067028	TRUE	1.13e-06
IgD+ CD38- %lymphocyte	rs72706301	A	G	0.448	0.09406	1.98e-06	-0.095985	0.064586	0.1372	22.6854	0.00616671	TRUE	3.22e-06
IgD+ CD38- %lymphocyte	rs77055472	A	T	-0.2682	0.05762	3.36e-06	-0.032052	0.05086	0.5286	21.6656	0.00589113	TRUE	4.19e-06
IgD+ CD38- %lymphocyte	rs77762131	C	G	0.3532	0.058	1.25e-09	-0.12406	0.072764	0.08821	37.0839	0.0100414	TRUE	2.5e-09
IgD+ CD38- %lymphocyte	rs78007261	T	C	-0.3003	0.06556	4.81e-06	-0.085001	0.10464	0.4166	20.9813	0.00570613	TRUE	6.36e-06
IgD+ CD38- %lymphocyte	rs78009119	G	T	-0.5085	0.1078	2.5e-06	-0.10761	0.087797	0.2203	22.2507	0.00604927	TRUE	3.71e-06
Unsw Mem %lymphocyte	rs10119513	A	G	0.3622	0.08185	9.91e-06	0.024281	0.055011	0.6589	19.5821	0.00532762	TRUE	1.17e-05
Unsw Mem %lymphocyte	rs10840410	C	T	-0.1182	0.02642	7.88e-06	-0.0079815	0.022697	0.7251	20.0156	0.00544493	TRUE	9.08e-06
Unsw Mem %lymphocyte	rs10894530	A	C	-0.1638	0.03684	9e-06	0.02179	0.024162	0.3672	19.7692	0.00537824	TRUE	1.2e-05
Unsw Mem %lymphocyte	rs112135308	G	C	0.416	0.08833	2.57e-06	-0.04678	0.061666	0.4481	22.1804	0.00603028	TRUE	3.38e-06
Unsw Mem %lymphocyte	rs12829274	G	A	-0.2536	0.0511	7.31e-07	-0.035835	0.036977	0.3325	24.6296	0.00669167	TRUE	1.02e-06
Unsw Mem %lymphocyte	rs12874404	G	A	0.1827	0.02625	4.02e-12	-0.1011	0.050443	0.04505	48.4416	0.0130766	TRUE	1.04e-11
Unsw Mem %lymphocyte	rs141247883	G	A	-0.3185	0.06842	3.35e-06	-0.069999	0.18495	0.7051	21.6697	0.00589223	TRUE	3.91e-06
Unsw Mem %lymphocyte	rs143553941	C	G	0.501	0.107	2.96e-06	0.063167	0.064754	0.3293	21.9234	0.00596081	TRUE	4.07e-06
Unsw Mem %lymphocyte	rs144625305	T	C	0.5993	0.1343	8.3e-06	-0.068218	0.10296	0.5076	19.913	0.00541716	TRUE	1.05e-05
Unsw Mem %lymphocyte	rs557577736	G	A	1.799	0.3838	2.86e-06	0.031159	0.15141	0.8369	21.9711	0.00597371	TRUE	3.33e-06
Unsw Mem %lymphocyte	rs56326639	G	A	0.1461	0.0323	6.3e-06	-0.073887	0.051674	0.1528	20.4595	0.00556501	TRUE	1.2e-05
Unsw Mem %lymphocyte	rs6032660	A	G	-0.1525	0.02629	7.2e-09	0.0035074	0.021378	0.8697	33.6479	0.00911955	TRUE	7.93e-09
Unsw Mem %lymphocyte	rs6557137	T	C	-0.1494	0.03221	3.62e-06	0.0097661	0.026922	0.7168	21.5139	0.00585013	TRUE	4.19e-06
Unsw Mem %lymphocyte	rs7254039	A	G	-0.2695	0.05778	3.21e-06	0.00035232	0.043086	0.9935	21.7552	0.00591534	TRUE	3.33e-06
Unsw Mem %lymphocyte	rs73192651	T	C	0.5455	0.08807	6.54e-10	-0.063791	0.12909	0.6212	38.3649	0.0103847	TRUE	8.36e-10
Unsw Mem %lymphocyte	rs75766272	T	C	-0.3961	0.08527	3.52e-06	0.024288	0.053069	0.6472	21.5783	0.00586753	TRUE	4.17e-06
Unsw Mem %lymphocyte	rs76762356	G	A	-0.3702	0.08274	7.92e-06	0.015577	0.037918	0.6812	20.019	0.00544583	TRUE	9.19e-06
Unsw Mem %lymphocyte	rs77762131	C	G	0.3287	0.05701	8.75e-09	-0.12406	0.072764	0.08821	33.2428	0.00901073	TRUE	1.7e-08
Unsw Mem %lymphocyte	rs8014978	C	T	-0.1203	0.02463	1.08e-06	-0.019838	0.020557	0.3345	23.8563	0.00648293	TRUE	1.53e-06
IgD- CD27- %lymphocyte	rs111407982	T	C	-0.1612	0.03377	1.87e-06	-0.015522	0.024538	0.527	22.786	0.00619389	TRUE	2.36e-06
IgD- CD27- %lymphocyte	rs12654363	T	C	-0.2241	0.04812	3.31e-06	0.029509	0.039783	0.4582	21.6886	0.00589736	TRUE	4.33e-06
IgD- CD27- %lymphocyte	rs185621536	T	C	-0.3248	0.07016	3.8e-06	0.17676	0.10644	0.09677	21.4315	0.00582785	TRUE	7.07e-06
IgD- CD27- %lymphocyte	rs191610741	T	C	-0.3731	0.08152	4.87e-06	-0.035113	0.10226	0.7313	20.947	0.00569685	TRUE	5.63e-06
IgD- CD27- %lymphocyte	rs1978170	G	A	-0.113	0.02548	9.39e-06	-0.036576	0.021367	0.08694	19.6679	0.00535084	TRUE	1.61e-05
IgD- CD27- %lymphocyte	rs2250246	G	A	0.1325	0.02454	7.13e-08	-0.026071	0.020478	0.203	29.153	0.00791092	TRUE	1.16e-07
IgD- CD27- %lymphocyte	rs2789568	C	T	-0.2462	0.04816	3.33e-07	0.012391	0.024618	0.6147	26.1338	0.00709747	TRUE	4.09e-07
IgD- CD27- %lymphocyte	rs35574803	C	T	-0.3044	0.05397	1.83e-08	0.035023	0.060513	0.5627	31.8115	0.00862613	TRUE	2.34e-08
IgD- CD27- %lymphocyte	rs4941188	A	G	-0.1285	0.02642	1.2e-06	0.00063082	0.020632	0.9756	23.656	0.00642885	TRUE	1.26e-06
IgD- CD27- %lymphocyte	rs7260348	C	T	-0.2227	0.04722	2.5e-06	-0.021255	0.038255	0.5785	22.2427	0.00604711	TRUE	3.07e-06
IgD- CD27- %lymphocyte	rs7606024	A	T	-0.1469	0.03041	1.42e-06	0.060491	0.046885	0.197	23.3352	0.00634222	TRUE	2.47e-06
IgD- CD27- %lymphocyte	rs77114347	T	A	-0.239	0.05358	8.42e-06	0.027275	0.033686	0.4181	19.8971	0.00541286	TRUE	1.1e-05
IgD- CD27- %lymphocyte	rs77126700	C	T	0.3695	0.08021	4.23e-06	-0.0081977	0.14655	0.9554	21.2213	0.00577101	TRUE	4.46e-06
IgD- CD27- %lymphocyte	rs78756830	C	T	0.4221	0.08746	1.45e-06	-0.12149	0.1201	0.3117	23.2923	0.00633064	TRUE	2.08e-06
IgD- CD27- %lymphocyte	rs78763642	A	G	-0.3442	0.07449	3.97e-06	0.015197	0.034897	0.6632	21.3514	0.00580618	TRUE	4.65e-06
IgD- CD27- %lymphocyte	rs807894	G	T	0.114	0.02536	7.13e-06	-0.010185	0.019042	0.5927	20.2074	0.00549682	TRUE	8.63e-06
Sw mem %lymphocyte	rs11653761	T	G	-0.1491	0.02489	2.3e-09	0.019305	0.022375	0.3883	35.8844	0.0097198	TRUE	3.37e-09
Sw mem %lymphocyte	rs117231919	T	C	0.17	0.03776	6.95e-06	-0.095327	0.055586	0.08635	20.2691	0.00551349	TRUE	1.42e-05
Sw mem %lymphocyte	rs118076634	T	C	1.115	0.2283	1.08e-06	0.20068	0.071308	0.00489	23.8527	0.00648198	TRUE	2.76e-06
Sw mem %lymphocyte	rs138728953	A	C	0.311	0.06986	8.78e-06	-0.0033105	0.049196	0.9464	19.8182	0.0053915	TRUE	9.35e-06
Sw mem %lymphocyte	rs145744014	T	C	0.5148	0.1143	6.92e-06	-0.13959	0.062418	0.02533	20.2854	0.00551792	TRUE	1.35e-05
Sw mem %lymphocyte	rs1519526	C	T	0.1674	0.03168	1.34e-07	0.027109	0.022416	0.2265	27.9216	0.00757932	TRUE	2.08e-07
Sw mem %lymphocyte	rs17029267	T	C	0.3178	0.07088	7.56e-06	-0.092835	0.049371	0.06006	20.103	0.00546856	TRUE	1.34e-05
Sw mem %lymphocyte	rs17405603	T	A	-0.1343	0.02781	1.44e-06	0.004663	0.022307	0.8344	23.3212	0.00633844	TRUE	1.58e-06
Sw mem %lymphocyte	rs190799514	C	T	0.3656	0.07711	2.2e-06	-0.10651	0.090167	0.2375	22.4797	0.00611115	TRUE	3.27e-06
Sw mem %lymphocyte	rs62382785	A	G	0.1313	0.02902	6.23e-06	-4.15e-05	0.026402	0.9987	20.4708	0.00556805	TRUE	6.46e-06
Sw mem %lymphocyte	rs726449	T	C	0.1133	0.02505	6.36e-06	-0.017543	0.021285	0.4098	20.4571	0.00556435	TRUE	8.32e-06
Sw mem %lymphocyte	rs7640978	T	C	0.1649	0.0355	3.54e-06	-0.026302	0.033006	0.4255	21.5767	0.00586709	TRUE	4.61e-06
Sw mem %lymphocyte	rs814418	T	C	0.199	0.04491	9.68e-06	-0.0012056	0.033373	0.9712	19.6345	0.0053418	TRUE	1.01e-05
Sw mem %lymphocyte	rs9520836	G	A	0.1567	0.02479	2.91e-10	-0.053449	0.023982	0.02583	39.9563	0.0108108	TRUE	7.52e-10
PB/PC %lymphocyte	rs10849436	A	G	0.1516	0.03371	7.12e-06	0.037913	0.024071	0.1152	20.2246	0.00549997	TRUE	1.17e-05
PB/PC %lymphocyte	rs11089305	G	A	0.1295	0.02684	1.45e-06	-0.015753	0.024003	0.5116	23.2795	0.00632548	TRUE	1.87e-06
PB/PC %lymphocyte	rs116540222	T	C	1.756	0.3749	2.92e-06	0.017906	0.073651	0.8079	21.9391	0.00596342	TRUE	3.25e-06
PB/PC %lymphocyte	rs12412378	A	C	-0.1755	0.03276	9.04e-08	-0.0072888	0.02955	0.8052	28.699	0.00778658	TRUE	1.02e-07
PB/PC %lymphocyte	rs13244540	T	G	0.2681	0.05848	4.7e-06	-0.014771	0.035793	0.6798	21.0174	0.00571433	TRUE	5.49e-06
PB/PC %lymphocyte	rs141365416	T	C	2.328	0.4961	2.79e-06	0.071318	0.079517	0.3698	22.0205	0.00598543	TRUE	3.83e-06
PB/PC %lymphocyte	rs148362575	T	A	2.608	0.5526	2.47e-06	0.061187	0.095098	0.52	22.2738	0.00605385	TRUE	3.11e-06
PB/PC %lymphocyte	rs1838357	A	G	0.1167	0.02638	9.94e-06	-0.0012596	0.022938	0.9562	19.5701	0.00532291	TRUE	1.05e-05
PB/PC %lymphocyte	rs1938685	A	G	-0.158	0.03558	9.27e-06	0.0044157	0.025936	0.8648	19.7198	0.00536342	TRUE	1e-05
PB/PC %lymphocyte	rs55728331	A	G	1.624	0.3466	2.91e-06	0.025403	0.051751	0.6235	21.9541	0.00596747	TRUE	3.47e-06
PB/PC %lymphocyte	rs61294310	G	A	0.5223	0.1088	1.65e-06	0.045198	0.099021	0.6481	23.0453	0.00626223	TRUE	1.97e-06
PB/PC %lymphocyte	rs62519719	A	G	-0.1218	0.02685	5.98e-06	-0.010627	0.02565	0.6787	20.5781	0.00559557	TRUE	6.89e-06
PB/PC %lymphocyte	rs7449190	C	T	0.1298	0.028	3.67e-06	0.12969	0.027987	3.59e-06	21.4898	0.00584203	TRUE	1.51e-05
PB/PC %lymphocyte	rs8132059	T	C	-0.1294	0.02876	7.04e-06	0.032724	0.024577	0.183	20.2437	0.00550514	TRUE	1.08e-05
PB/PC %lymphocyte	rs897989	G	T	-0.1183	0.02654	8.57e-06	0.0053208	0.02306	0.8175	19.8686	0.00540368	TRUE	9.46e-06
Memory B cell %lymphocyte	rs11225155	A	G	0.1112	0.0245	5.86e-06	-0.016521	0.019447	0.3956	20.6005	0.00560313	TRUE	7.72e-06
Memory B cell %lymphocyte	rs11653761	T	G	-0.1359	0.02451	3.17e-08	0.019305	0.022375	0.3883	30.7434	0.00833891	TRUE	4.51e-08
Memory B cell %lymphocyte	rs12636848	G	T	0.1242	0.02655	2.98e-06	-0.0068242	0.019722	0.7293	21.8834	0.00594999	TRUE	3.44e-06
Memory B cell %lymphocyte	rs12763172	C	T	0.132	0.02749	1.64e-06	0.011584	0.020253	0.5674	23.0568	0.00626703	TRUE	2.02e-06
Memory B cell %lymphocyte	rs12874404	G	A	0.2221	0.0262	3.31e-17	-0.1011	0.050443	0.04505	71.8612	0.0192768	TRUE	1.02e-16
Memory B cell %lymphocyte	rs143003356	A	G	-0.5299	0.1157	4.79e-06	0.054324	0.070285	0.4396	20.9759	0.00570467	TRUE	6.3e-06
Memory B cell %lymphocyte	rs144625305	T	C	0.6141	0.1347	5.31e-06	-0.068218	0.10296	0.5076	20.7847	0.00565295	TRUE	6.72e-06
Memory B cell %lymphocyte	rs1770731	T	A	-0.1473	0.0326	6.39e-06	-0.0013404	0.032047	0.9666	20.416	0.00555323	TRUE	6.74e-06
Memory B cell %lymphocyte	rs17708396	A	C	2.518	0.5212	1.41e-06	0.046145	0.070553	0.5131	23.3401	0.00634355	TRUE	1.81e-06
Memory B cell %lymphocyte	rs410173	G	A	-0.144	0.03208	7.39e-06	-0.0080634	0.020706	0.697	20.1491	0.00548104	TRUE	8.53e-06
Memory B cell %lymphocyte	rs4640493	T	A	0.1493	0.03234	4.01e-06	0.008553	0.023998	0.7215	21.3128	0.00579574	TRUE	4.64e-06
Memory B cell %lymphocyte	rs551529415	T	C	-0.5751	0.124	3.62e-06	-0.055514	0.13265	0.6756	21.5101	0.00584911	TRUE	4.38e-06
Memory B cell %lymphocyte	rs557577736	G	A	1.799	0.3851	3.11e-06	0.031159	0.15141	0.8369	21.823	0.00593369	TRUE	3.59e-06
Memory B cell %lymphocyte	rs6558507	T	C	-0.2635	0.05776	5.25e-06	0.17848	0.1152	0.1213	20.8117	0.00566025	TRUE	8.76e-06
Memory B cell %lymphocyte	rs7254039	A	G	-0.2668	0.05819	4.68e-06	0.00035232	0.043086	0.9935	21.022	0.00571714	TRUE	4.86e-06
Memory B cell %lymphocyte	rs73192651	T	C	0.442	0.08807	5.44e-07	-0.063791	0.12909	0.6212	25.1877	0.00684228	TRUE	6.68e-07
Memory B cell %lymphocyte	rs74505387	C	T	-0.2033	0.03964	3.08e-07	0.14921	0.049727	0.002695	26.3031	0.00714312	TRUE	1.14e-06
Memory B cell %lymphocyte	rs74839056	T	C	1.357	0.3052	8.92e-06	0.023617	0.060753	0.6975	19.7693	0.00537827	TRUE	1.04e-05
Memory B cell %lymphocyte	rs75414548	A	G	0.2864	0.06412	8.2e-06	-0.0015143	0.037156	0.9675	19.9507	0.00542737	TRUE	8.55e-06
Memory B cell %lymphocyte	rs75766272	T	C	-0.3971	0.08543	3.46e-06	0.024288	0.053069	0.6472	21.6062	0.00587508	TRUE	4.11e-06
Memory B cell %lymphocyte	rs77762131	C	G	0.3049	0.05737	1.13e-07	-0.12406	0.072764	0.08821	28.2452	0.00766649	TRUE	2.08e-07
Memory B cell %lymphocyte	rs878471	A	G	-0.1135	0.02517	6.74e-06	0.069717	0.01891	0.0002271	20.3341	0.00553108	TRUE	1.97e-05
Memory B cell %lymphocyte	rs9614226	G	T	-0.3841	0.08631	8.81e-06	-0.14486	0.054913	0.008342	19.8046	0.00538783	TRUE	1.98e-05
Memory B cell %lymphocyte	rs974368	A	G	0.1136	0.02464	4.17e-06	0.013268	0.020253	0.5124	21.2557	0.00578031	TRUE	5.25e-06
Naive-mature B cell %lymphocyte	rs111830700	A	G	0.2916	0.06457	6.51e-06	-0.10225	0.092114	0.267	20.3945	0.00554742	TRUE	9.38e-06
Naive-mature B cell %lymphocyte	rs115204570	T	G	-0.479	0.1028	3.27e-06	0.055344	0.077315	0.4741	21.7112	0.00590347	TRUE	4.2e-06
Naive-mature B cell %lymphocyte	rs11653761	T	G	-0.1122	0.02478	6.17e-06	0.019305	0.022375	0.3883	20.5014	0.00557633	TRUE	8.25e-06
Naive-mature B cell %lymphocyte	rs116844769	A	G	-0.2342	0.05066	3.92e-06	0.094194	0.05543	0.08926	21.3719	0.00581174	TRUE	7.21e-06
Naive-mature B cell %lymphocyte	rs11937214	G	A	0.271	0.06102	9.18e-06	-0.013462	0.04388	0.759	19.724	0.00536601	TRUE	1.04e-05
Naive-mature B cell %lymphocyte	rs140197720	T	C	0.4648	0.1016	4.94e-06	-0.17023	0.1549	0.2718	20.9288	0.00569193	TRUE	7.54e-06
Naive-mature B cell %lymphocyte	rs17056318	C	T	-0.2266	0.04592	8.39e-07	0.016202	0.036781	0.6596	24.351	0.00661648	TRUE	9.99e-07
Naive-mature B cell %lymphocyte	rs2395904	G	T	-0.1504	0.02772	6.15e-08	-0.0025133	0.020874	0.9042	29.4381	0.00798767	TRUE	6.67e-08
Naive-mature B cell %lymphocyte	rs2978582	C	T	0.1509	0.0316	1.85e-06	0.0063412	0.027587	0.8182	22.8036	0.00619866	TRUE	2.08e-06
Naive-mature B cell %lymphocyte	rs35607968	T	C	0.1611	0.03434	2.83e-06	0.0088055	0.025392	0.7288	22.0085	0.00598381	TRUE	3.25e-06
Naive-mature B cell %lymphocyte	rs4361743	C	T	0.3335	0.07409	6.97e-06	-0.030186	0.033973	0.3743	20.2615	0.00551145	TRUE	9.32e-06
Naive-mature B cell %lymphocyte	rs55658072	G	A	0.1132	0.02554	9.63e-06	-0.016096	0.020127	0.4239	19.645	0.00534463	TRUE	1.25e-05
Naive-mature B cell %lymphocyte	rs55708924	G	A	-0.3974	0.08899	8.24e-06	-0.075594	0.082294	0.3583	19.9422	0.00542506	TRUE	1.12e-05
Naive-mature B cell %lymphocyte	rs7270264	C	T	-0.1135	0.02501	5.88e-06	0.035635	0.023454	0.1287	20.5951	0.00560168	TRUE	9.57e-06
Naive-mature B cell %lymphocyte	rs74151247	A	C	0.3341	0.07265	4.39e-06	0.068608	0.078605	0.3828	21.1486	0.00575136	TRUE	5.87e-06
Naive-mature B cell %lymphocyte	rs76845048	C	A	-0.3046	0.06737	6.34e-06	-0.019443	0.069085	0.7784	20.4422	0.00556031	TRUE	7.11e-06
Naive-mature B cell %lymphocyte	rs78433555	A	C	0.2756	0.05706	1.42e-06	0.040045	0.054199	0.46	23.3289	0.00634054	TRUE	1.86e-06
IgD- CD38dim AC	rs115414430	G	C	0.3388	0.07271	3.29e-06	-0.084853	0.052204	0.1041	21.7119	0.00590365	TRUE	5.49e-06
IgD- CD38dim AC	rs11653761	T	G	-0.1121	0.02405	3.29e-06	0.019305	0.022375	0.3883	21.7261	0.00590747	TRUE	4.41e-06
IgD- CD38dim AC	rs117605782	A	G	0.8913	0.1987	7.49e-06	-0.081205	0.06661	0.2228	20.1211	0.00547346	TRUE	1.1e-05
IgD- CD38dim AC	rs149006488	G	C	-0.1579	0.03413	3.84e-06	0.025281	0.027877	0.3645	21.4038	0.00582037	TRUE	5.27e-06
IgD- CD38dim AC	rs1519524	A	T	0.141	0.02892	1.12e-06	-0.0095364	0.031	0.7584	23.7707	0.00645983	TRUE	1.34e-06
IgD- CD38dim AC	rs16925715	C	T	-0.1298	0.02698	1.56e-06	-0.026375	0.020846	0.2058	23.1454	0.00629098	TRUE	2.38e-06
IgD- CD38dim AC	rs192544457	A	G	0.8492	0.1563	5.92e-08	0.18763	0.10445	0.07245	29.519	0.00800946	TRUE	1.55e-07
IgD- CD38dim AC	rs4936106	G	C	0.3309	0.07134	3.63e-06	-0.058247	0.061062	0.3401	21.5143	0.00585023	TRUE	4.99e-06
IgD- CD38dim AC	rs533086	G	A	-0.119	0.02614	5.45e-06	-0.02004	0.02145	0.3502	20.7244	0.00563666	TRUE	7.43e-06
IgD- CD38dim AC	rs60035843	G	A	0.1277	0.02849	7.64e-06	-0.036255	0.02373	0.1266	20.0908	0.00546526	TRUE	1.24e-05
IgD- CD38dim AC	rs61910510	T	C	0.3355	0.07014	1.79e-06	0.16222	0.22468	0.4703	22.8799	0.00621925	TRUE	3.08e-06
IgD- CD38dim AC	rs73178168	T	C	0.1583	0.03258	1.24e-06	0.056464	0.044524	0.2047	23.608	0.00641591	TRUE	1.92e-06
IgD- CD38dim AC	rs77848220	T	C	0.405	0.08232	9.04e-07	0.075688	0.10287	0.4619	24.2047	0.00657699	TRUE	1.19e-06
IgD- CD38dim AC	rs78893742	A	G	0.6139	0.1321	3.48e-06	-0.066837	0.06757	0.3226	21.5968	0.00587253	TRUE	4.83e-06
IgD- CD38dim AC	rs79407211	T	C	-0.1927	0.04286	7.15e-06	-0.051459	0.040813	0.2074	20.2143	0.00549868	TRUE	1.07e-05
IgD- CD38dim AC	rs9520836	G	A	0.1117	0.02394	3.14e-06	-0.053449	0.023982	0.02583	21.77	0.00591934	TRUE	6.49e-06
IgD+ CD24+ %lymphocyte	rs11657118	C	T	-0.1428	0.02416	3.7e-09	0.023665	0.02028	0.2432	34.9351	0.00946512	TRUE	6.08e-09
IgD+ CD24+ %lymphocyte	rs12874404	G	A	0.2335	0.02632	1.09e-18	-0.1011	0.050443	0.04505	78.7049	0.0210739	TRUE	3.55e-18
IgD+ CD24+ %lymphocyte	rs1382818	A	G	0.1127	0.02506	7.14e-06	-0.015901	0.020392	0.4355	20.2249	0.00550153	TRUE	9.25e-06
IgD+ CD24+ %lymphocyte	rs141107540	T	C	0.2109	0.04678	6.71e-06	0.15803	0.13903	0.2557	20.3251	0.00552865	TRUE	9.8e-06
IgD+ CD24+ %lymphocyte	rs183466766	A	G	0.2998	0.06089	8.9e-07	0.099221	0.1154	0.3899	24.2422	0.00658711	TRUE	1.22e-06
IgD+ CD24+ %lymphocyte	rs4937689	G	A	-0.1736	0.03911	9.36e-06	0.013527	0.024014	0.5732	19.7026	0.00536023	TRUE	1.13e-05
IgD+ CD24+ %lymphocyte	rs61788860	A	G	-0.2606	0.05786	6.86e-06	0.0094637	0.031721	0.7654	20.2858	0.00551801	TRUE	7.74e-06
IgD+ CD24+ %lymphocyte	rs6781675	C	G	0.3639	0.08068	6.68e-06	0.032987	0.10001	0.7415	20.3438	0.00553371	TRUE	7.76e-06
IgD+ CD24+ %lymphocyte	rs7254039	A	G	-0.263	0.05818	6.4e-06	0.00035232	0.043086	0.9935	20.4345	0.00555824	TRUE	6.59e-06
IgD+ CD24+ %lymphocyte	rs73192651	T	C	0.4819	0.08877	6.07e-08	-0.063791	0.12909	0.6212	29.4701	0.00799629	TRUE	7.54e-08
IgD+ CD24+ %lymphocyte	rs75766272	T	C	-0.4103	0.08583	1.82e-06	0.024288	0.053069	0.6472	22.852	0.00621173	TRUE	2.17e-06
IgD+ CD24+ %lymphocyte	rs77762131	C	G	0.3082	0.05742	8.52e-08	-0.12406	0.072764	0.08821	28.8097	0.00781851	TRUE	1.57e-07
IgD+ CD24+ %lymphocyte	rs8014978	C	T	-0.11	0.02481	9.6e-06	-0.019838	0.020557	0.3345	19.6577	0.00534807	TRUE	1.31e-05
IgD- CD24- %lymphocyte	rs11674994	C	T	0.2499	0.05599	8.3e-06	-0.13555	0.055833	0.01519	19.921	0.00541933	TRUE	1.71e-05
IgD- CD24- %lymphocyte	rs139509958	A	G	-0.2174	0.0478	5.58e-06	0.033098	0.11351	0.7706	20.6854	0.00562609	TRUE	6.31e-06
IgD- CD24- %lymphocyte	rs146221269	C	T	-1.07	0.2371	6.6e-06	-0.098899	0.13633	0.4682	20.3659	0.00553969	TRUE	8.49e-06
IgD- CD24- %lymphocyte	rs17044633	G	A	0.3433	0.076	6.45e-06	0.019998	0.066449	0.7634	20.4042	0.00555005	TRUE	7.29e-06
IgD- CD24- %lymphocyte	rs17102161	A	G	0.2573	0.05689	6.28e-06	-0.068437	0.039541	0.08349	20.4554	0.00556389	TRUE	1.09e-05
IgD- CD24- %lymphocyte	rs183821560	A	G	-1.768	0.393	7.05e-06	-0.051987	0.068529	0.4481	20.2386	0.00550523	TRUE	9.06e-06
IgD- CD24- %lymphocyte	rs30146	C	T	-0.4244	0.09112	3.31e-06	-0.0013448	0.041305	0.974	21.6932	0.00589858	TRUE	3.46e-06
IgD- CD24- %lymphocyte	rs451367	C	T	-0.1313	0.0296	9.51e-06	-0.0044173	0.026551	0.8679	19.6764	0.00535314	TRUE	1.03e-05
IgD- CD24- %lymphocyte	rs496760	A	G	0.1187	0.02657	8.15e-06	0.0010828	0.020298	0.9575	19.9581	0.00542935	TRUE	8.57e-06
IgD- CD24- %lymphocyte	rs55756125	C	T	0.1417	0.0299	2.22e-06	-0.013874	0.026542	0.6012	22.4594	0.00610564	TRUE	2.73e-06
IgD- CD24- %lymphocyte	rs58904842	A	C	-0.1174	0.02499	2.72e-06	-0.037144	0.020081	0.06436	22.0701	0.00600045	TRUE	4.98e-06
IgD- CD24- %lymphocyte	rs6687573	A	C	0.1339	0.02945	5.57e-06	0.02003	0.024048	0.4049	20.6724	0.00562258	TRUE	7.47e-06
IgD- CD24- %lymphocyte	rs6991364	A	G	-0.1156	0.02534	5.2e-06	0.035281	0.020331	0.08269	20.8115	0.00566019	TRUE	9.09e-06
IgD- CD24- %lymphocyte	rs72990172	A	G	0.1576	0.03306	1.93e-06	-0.028445	0.023636	0.2288	22.7251	0.00617745	TRUE	2.93e-06
IgD- CD24- %lymphocyte	rs73277142	T	C	0.2673	0.05558	1.58e-06	-0.030683	0.060408	0.6115	23.1292	0.0062866	TRUE	1.91e-06
IgD- CD24- %lymphocyte	rs75150138	A	T	-0.2581	0.05593	4.05e-06	0.0051823	0.053901	0.9234	21.2954	0.00579106	TRUE	4.33e-06
IgD- CD24- %lymphocyte	rs75464772	T	C	-0.328	0.07098	3.94e-06	-0.097303	0.071315	0.1724	21.3538	0.00580685	TRUE	6.34e-06
IgD- CD24- %lymphocyte	rs76225955	C	T	-0.1917	0.04317	9.3e-06	-0.021802	0.040232	0.5879	19.7188	0.00536461	TRUE	1.12e-05
IgD- CD24- %lymphocyte	rs807894	G	T	0.1202	0.02568	3e-06	-0.010185	0.019042	0.5927	21.9088	0.00595687	TRUE	3.6e-06
IgD- CD24- %lymphocyte	rs8098848	T	C	-0.1264	0.02668	2.24e-06	0.0011953	0.020435	0.9534	22.4451	0.0061018	TRUE	2.36e-06
IgD- CD24- %lymphocyte	rs9398107	G	A	0.2699	0.05578	1.36e-06	0.087545	0.041746	0.03598	23.4126	0.00636312	TRUE	2.68e-06
IgD+ CD24- %lymphocyte	rs111830700	A	G	0.2933	0.0634	3.86e-06	-0.10225	0.092114	0.267	21.4016	0.00581975	TRUE	5.61e-06
IgD+ CD24- %lymphocyte	rs115204570	T	G	-0.4604	0.1008	5.09e-06	0.055344	0.077315	0.4741	20.8617	0.00567378	TRUE	6.5e-06
IgD+ CD24- %lymphocyte	rs116844769	A	G	-0.232	0.04979	3.28e-06	0.094194	0.05543	0.08926	21.7116	0.00590356	TRUE	6.08e-06
IgD+ CD24- %lymphocyte	rs12542190	C	A	-0.1572	0.03051	2.72e-07	-0.014197	0.021686	0.5127	26.5473	0.00720896	TRUE	3.48e-07
IgD+ CD24- %lymphocyte	rs140523784	T	C	0.1447	0.03153	4.58e-06	-0.019528	0.031017	0.529	21.0615	0.0057278	TRUE	5.77e-06
IgD+ CD24- %lymphocyte	rs17056318	C	T	-0.2015	0.04509	8.14e-06	0.016202	0.036781	0.6596	19.9705	0.00543272	TRUE	9.49e-06
IgD+ CD24- %lymphocyte	rs2978582	C	T	0.1404	0.03106	6.34e-06	0.0063412	0.027587	0.8182	20.433	0.00555782	TRUE	7.06e-06
IgD+ CD24- %lymphocyte	rs2994690	C	G	0.1312	0.02819	3.38e-06	0.0063377	0.02066	0.759	21.661	0.00588987	TRUE	3.82e-06
IgD+ CD24- %lymphocyte	rs34712193	T	A	0.1567	0.03246	1.45e-06	-0.0026415	0.024755	0.915	23.3046	0.00633396	TRUE	1.54e-06
IgD+ CD24- %lymphocyte	rs34910780	T	A	-0.282	0.05676	7.03e-07	0.077837	0.063802	0.2225	24.6839	0.00670633	TRUE	1.09e-06
IgD+ CD24- %lymphocyte	rs520786	A	T	-0.1136	0.02562	9.49e-06	0.016299	0.019488	0.403	19.6607	0.00534888	TRUE	1.25e-05
IgD+ CD24- %lymphocyte	rs6131010	G	A	-0.1285	0.0258	6.64e-07	-0.0074402	0.022499	0.7409	24.8066	0.00673944	TRUE	7.68e-07
IgD+ CD24- %lymphocyte	rs71483382	A	G	0.6298	0.1399	6.9e-06	0.031254	0.048922	0.5229	20.2661	0.00551268	TRUE	8.69e-06
IgD+ CD24- %lymphocyte	rs73426855	C	T	-0.1549	0.03435	6.68e-06	0.008193	0.028632	0.7748	20.3352	0.00553139	TRUE	7.57e-06
IgD+ CD24- %lymphocyte	rs75319860	C	T	0.3524	0.07909	8.62e-06	-0.042902	0.076277	0.5738	19.8531	0.00540095	TRUE	1.04e-05
IgD+ CD24- %lymphocyte	rs76578043	A	G	0.3251	0.06938	2.9e-06	0.0081274	0.062281	0.8962	21.9566	0.00596979	TRUE	3.11e-06
IgD+ CD24- %lymphocyte	rs76845048	C	A	-0.2982	0.06626	6.99e-06	-0.019443	0.069085	0.7784	20.2541	0.00550943	TRUE	7.83e-06
IgD+ CD24- %lymphocyte	rs9354413	C	T	0.1258	0.02705	3.44e-06	-0.012833	0.032863	0.6962	21.6285	0.0058811	TRUE	4.18e-06
IgD+ CD24- %lymphocyte	rs9900847	C	T	-0.1133	0.02454	4.06e-06	0.015736	0.02271	0.4884	21.3162	0.00579669	TRUE	5.16e-06
CD24+ CD27+ %lymphocyte	rs112542522	A	G	0.6143	0.1326	3.73e-06	0.11857	0.069349	0.08731	21.4622	0.00583614	TRUE	6.49e-06
CD24+ CD27+ %lymphocyte	rs112782756	G	A	2.99	0.6726	8.99e-06	-0.075665	0.095171	0.4266	19.7619	0.00537627	TRUE	1.18e-05
CD24+ CD27+ %lymphocyte	rs12636848	G	T	0.1237	0.02646	3.03e-06	-0.0068242	0.019722	0.7293	21.8554	0.00594244	TRUE	3.49e-06
CD24+ CD27+ %lymphocyte	rs12829274	G	A	-0.2708	0.05111	1.24e-07	-0.035835	0.036977	0.3325	28.0728	0.00762004	TRUE	1.78e-07
CD24+ CD27+ %lymphocyte	rs12874404	G	A	0.2114	0.02614	8.09e-16	-0.1011	0.050443	0.04505	65.4032	0.0175749	TRUE	2.43e-15
CD24+ CD27+ %lymphocyte	rs1332199	C	T	-0.1323	0.02906	5.48e-06	-0.068137	0.026813	0.01105	20.7266	0.00563725	TRUE	1.2e-05
CD24+ CD27+ %lymphocyte	rs144440894	A	G	-0.1445	0.03179	5.68e-06	-0.03014	0.034314	0.3798	20.6612	0.00561954	TRUE	7.91e-06
CD24+ CD27+ %lymphocyte	rs144625305	T	C	0.6284	0.1342	2.95e-06	-0.068218	0.10296	0.5076	21.9264	0.00596162	TRUE	3.74e-06
CD24+ CD27+ %lymphocyte	rs1519524	A	T	0.1322	0.02942	7.23e-06	-0.0095364	0.031	0.7584	20.1919	0.00549262	TRUE	8.41e-06
CD24+ CD27+ %lymphocyte	rs17708396	A	C	2.517	0.5195	1.32e-06	0.046145	0.070553	0.5131	23.4744	0.00637984	TRUE	1.69e-06
CD24+ CD27+ %lymphocyte	rs35057381	C	T	0.1315	0.02938	7.92e-06	0.0058844	0.025037	0.8142	20.0331	0.00544965	TRUE	8.71e-06
CD24+ CD27+ %lymphocyte	rs4689417	A	C	-0.1241	0.02671	3.51e-06	0.039614	0.026312	0.1322	21.5872	0.00586993	TRUE	5.76e-06
CD24+ CD27+ %lymphocyte	rs4763704	A	G	0.3787	0.08058	2.7e-06	-0.026493	0.044334	0.5501	22.087	0.00600501	TRUE	3.34e-06
CD24+ CD27+ %lymphocyte	rs557577736	G	A	1.814	0.3838	2.37e-06	0.031159	0.15141	0.8369	22.339	0.00607313	TRUE	2.76e-06
CD24+ CD27+ %lymphocyte	rs6486433	G	T	-0.1102	0.02464	7.94e-06	-0.024172	0.020897	0.2474	20.0024	0.00544134	TRUE	1.16e-05
CD24+ CD27+ %lymphocyte	rs6997704	G	A	0.1127	0.02386	2.41e-06	-0.0034777	0.020349	0.8643	22.3104	0.00606539	TRUE	2.63e-06
CD24+ CD27+ %lymphocyte	rs7254039	A	G	-0.2739	0.05798	2.4e-06	0.00035232	0.043086	0.9935	22.3166	0.00606706	TRUE	2.49e-06
CD24+ CD27+ %lymphocyte	rs73192651	T	C	0.5056	0.08768	8.75e-09	-0.063791	0.12909	0.6212	33.2516	0.00901311	TRUE	1.11e-08
CD24+ CD27+ %lymphocyte	rs74505387	C	T	-0.1838	0.03954	3.48e-06	0.14921	0.049727	0.002695	21.6082	0.0058756	TRUE	1.14e-05
CD24+ CD27+ %lymphocyte	rs75766272	T	C	-0.4263	0.08511	5.73e-07	0.024288	0.053069	0.6472	25.0882	0.00681543	TRUE	6.88e-07
CD24+ CD27+ %lymphocyte	rs76720471	T	C	1.557	0.3419	5.46e-06	-0.082989	0.10247	0.418	20.7386	0.00564048	TRUE	7.19e-06
CD24+ CD27+ %lymphocyte	rs77762131	C	G	0.3074	0.05717	8.06e-08	-0.12406	0.072764	0.08821	28.9115	0.00784593	TRUE	1.49e-07
CD24+ CD27+ %lymphocyte	rs9578529	G	A	-0.1323	0.02804	2.49e-06	0.00032776	0.022082	0.9882	22.262	0.00605231	TRUE	2.56e-06
CD20- %lymphocyte	rs11662133	C	T	0.1453	0.03219	6.52e-06	-0.002202	0.022766	0.9229	20.3746	0.00554053	TRUE	6.98e-06
CD20- %lymphocyte	rs13244540	T	G	0.2658	0.0588	6.38e-06	-0.014771	0.035793	0.6798	20.4341	0.00555662	TRUE	7.41e-06
CD20- %lymphocyte	rs186355283	T	C	0.6312	0.1414	8.27e-06	0.066096	0.066226	0.3183	19.9267	0.00541939	TRUE	1.19e-05
CD20- %lymphocyte	rs34313582	A	C	-0.1598	0.03507	5.4e-06	0.030775	0.026597	0.2472	20.7626	0.00564545	TRUE	7.77e-06
CD20- %lymphocyte	rs34625183	T	C	-0.1695	0.03789	7.91e-06	-0.018164	0.039751	0.6477	20.012	0.00544246	TRUE	9.41e-06
CD20- %lymphocyte	rs38201	A	T	-0.1242	0.02794	8.97e-06	-0.0272	0.023274	0.2425	19.7602	0.00537434	TRUE	1.3e-05
CD20- %lymphocyte	rs4647601	A	C	0.1097	0.02451	7.83e-06	-0.0071534	0.019073	0.7076	20.0321	0.0054479	TRUE	9.02e-06
CD20- %lymphocyte	rs4782702	G	A	0.4085	0.0875	3.15e-06	-0.077148	0.049984	0.1227	21.7956	0.00592465	TRUE	5.14e-06
CD20- %lymphocyte	rs72791978	T	A	0.5621	0.1256	7.85e-06	0.056015	0.12157	0.645	20.0285	0.00544692	TRUE	9.34e-06
CD20- %lymphocyte	rs72825207	A	T	0.513	0.1061	1.38e-06	-0.036006	0.083633	0.6668	23.3778	0.00635202	TRUE	1.65e-06
CD20- %lymphocyte	rs75951284	T	C	0.3067	0.06772	6.12e-06	-0.040618	0.046602	0.3834	20.5113	0.0055775	TRUE	8.13e-06
CD20- %lymphocyte	rs77553819	C	G	-0.1257	0.02688	3e-06	0.019757	0.024667	0.4232	21.8681	0.00594426	TRUE	3.99e-06
CD20- %lymphocyte	rs7773849	G	A	1.534	0.2821	5.81e-08	-0.034778	0.054338	0.5222	29.5695	0.00802088	TRUE	7.52e-08
CD20- %lymphocyte	rs9273241	T	C	0.179	0.0341	1.61e-07	0.018465	0.03035	0.5429	27.5548	0.00747846	TRUE	2.18e-07
CD20- CD38- %lymphocyte	rs10279688	T	C	0.4968	0.1101	6.54e-06	0.090576	0.13905	0.5148	20.3605	0.00553521	TRUE	8.33e-06
CD20- CD38- %lymphocyte	rs111737298	G	A	0.2263	0.05029	7.01e-06	0.021052	0.038739	0.5868	20.2491	0.00550509	TRUE	8.47e-06
CD20- CD38- %lymphocyte	rs11203884	T	C	-0.1469	0.03262	6.84e-06	0.021706	0.024272	0.3712	20.2804	0.00551354	TRUE	9.3e-06
CD20- CD38- %lymphocyte	rs117308259	C	T	-0.7613	0.1499	4.02e-07	-0.093906	0.077313	0.2245	25.7934	0.00700186	TRUE	6.12e-07
CD20- CD38- %lymphocyte	rs118073973	A	T	0.2924	0.06168	2.21e-06	-0.037186	0.089918	0.6792	22.4733	0.00610608	TRUE	2.62e-06
CD20- CD38- %lymphocyte	rs16955339	T	G	0.3075	0.06234	8.46e-07	0.10482	0.059592	0.07858	24.3308	0.00660745	TRUE	1.53e-06
CD20- CD38- %lymphocyte	rs182720746	T	C	0.6295	0.1319	1.89e-06	0.0016274	0.056607	0.9771	22.7773	0.00618817	TRUE	1.98e-06
CD20- CD38- %lymphocyte	rs2215848	A	G	0.5046	0.1124	7.41e-06	0.003266	0.073283	0.9645	20.154	0.00547939	TRUE	7.72e-06
CD20- CD38- %lymphocyte	rs2339996	A	G	-0.1476	0.02879	3.12e-07	0.0008892	0.02336	0.9696	26.2839	0.00713405	TRUE	3.27e-07
CD20- CD38- %lymphocyte	rs308820	C	T	-0.1261	0.02837	8.97e-06	0.0060056	0.020813	0.7729	19.7566	0.00537191	TRUE	1.02e-05
CD20- CD38- %lymphocyte	rs35639639	C	T	0.1354	0.03002	6.72e-06	0.011913	0.029532	0.6867	20.343	0.00553049	TRUE	7.76e-06
CD20- CD38- %lymphocyte	rs36071180	A	G	0.1556	0.03334	3.19e-06	-0.018719	0.043528	0.6672	21.7815	0.00591924	TRUE	3.75e-06
CD20- CD38- %lymphocyte	rs4619804	C	A	0.1217	0.02734	8.78e-06	0.00077466	0.020927	0.9705	19.8145	0.00538759	TRUE	9.17e-06
CD20- CD38- %lymphocyte	rs55767134	C	G	-0.1443	0.03132	4.19e-06	-0.007639	0.026572	0.7737	21.227	0.00576942	TRUE	4.75e-06
CD20- CD38- %lymphocyte	rs59902361	A	G	-0.2517	0.05532	5.54e-06	0.094402	0.054633	0.084	20.7015	0.0056274	TRUE	9.44e-06
CD20- CD38- %lymphocyte	rs6125184	A	G	-0.1164	0.02472	2.61e-06	0.062124	0.02244	0.005632	22.1722	0.00602478	TRUE	6.29e-06
CD20- CD38- %lymphocyte	rs62311900	T	C	-0.1405	0.03168	9.44e-06	0.019379	0.030401	0.5238	19.669	0.00534822	TRUE	1.18e-05
CD20- CD38- %lymphocyte	rs6906886	A	T	0.1807	0.04053	8.55e-06	-0.03893	0.037169	0.2949	19.8776	0.00540463	TRUE	1.2e-05
CD20- CD38- %lymphocyte	rs709082	C	A	0.1135	0.02504	6.04e-06	-0.0423	0.018929	0.02544	20.5458	0.0055853	TRUE	1.18e-05
CD20- CD38- %lymphocyte	rs75839951	G	T	-0.2457	0.05199	2.38e-06	0.024682	0.055418	0.656	22.3342	0.00606853	TRUE	2.81e-06
CD20- CD38- %lymphocyte	rs78301150	A	G	-1.031	0.2228	3.85e-06	0.0043499	0.07406	0.9532	21.4135	0.0058198	TRUE	4.04e-06
CD20- CD38- %lymphocyte	rs80339814	C	T	-0.2259	0.04752	2.08e-06	0.030199	0.049379	0.5408	22.5985	0.0061399	TRUE	3.19e-06
IgD- CD38- %B cell	rs11068290	T	C	-0.3746	0.0813	4.21e-06	-0.1317	0.079142	0.09609	21.2302	0.00577186	TRUE	7.13e-06
IgD- CD38- %B cell	rs138977782	G	A	-0.5468	0.1228	8.75e-06	0.021739	0.081778	0.7904	19.8271	0.00539246	TRUE	9.74e-06
IgD- CD38- %B cell	rs140191306	T	C	-0.4466	0.09399	2.1e-06	0.18007	0.11729	0.1247	22.5774	0.00613587	TRUE	3.52e-06
IgD- CD38- %B cell	rs17405603	T	A	-0.1414	0.02769	3.47e-07	0.004663	0.022307	0.8344	26.0767	0.00708015	TRUE	3.85e-07
IgD- CD38- %B cell	rs2450220	T	C	0.1668	0.03177	1.61e-07	-0.0048106	0.040653	0.9058	27.565	0.0074812	TRUE	1.75e-07
IgD- CD38- %B cell	rs4691920	C	G	-0.9757	0.207	2.53e-06	0.036788	0.071574	0.6073	22.2173	0.0060386	TRUE	3.06e-06
IgD- CD38- %B cell	rs61790670	A	C	0.1305	0.02908	7.45e-06	-0.027026	0.023317	0.2464	20.1387	0.00547674	TRUE	1.07e-05
IgD- CD38- %B cell	rs62417843	C	T	-0.2629	0.05605	2.82e-06	0.042988	0.039312	0.2742	22.0004	0.00597999	TRUE	4.05e-06
IgD- CD38- %B cell	rs7215243	G	A	0.1743	0.03642	1.78e-06	0.014036	0.024275	0.5631	22.9042	0.00622413	TRUE	2.2e-06
IgD- CD38- %B cell	rs7726548	G	T	-0.1903	0.04045	2.65e-06	0.015942	0.031951	0.6178	22.133	0.00601582	TRUE	3.17e-06
IgD- CD38- %B cell	rs9265864	T	C	-0.1444	0.03125	3.98e-06	-0.024939	0.032124	0.4376	21.3518	0.00580472	TRUE	5.58e-06
IgD- CD38- AC	rs112964950	C	G	0.6003	0.1354	9.57e-06	0.1809	0.11136	0.1043	19.6562	0.00534767	TRUE	1.59e-05
IgD- CD38- AC	rs114551034	A	G	-0.2926	0.05767	4.08e-07	-0.026431	0.069133	0.7022	25.7424	0.0069919	TRUE	4.81e-07
IgD- CD38- AC	rs115218350	A	T	-1.898	0.408	3.41e-06	-0.14745	0.12701	0.2457	21.6407	0.00588441	TRUE	5.05e-06
IgD- CD38- AC	rs118121266	T	C	0.7592	0.1675	6.02e-06	-0.03682	0.11796	0.7549	20.5439	0.00558783	TRUE	6.85e-06
IgD- CD38- AC	rs144295598	A	G	0.5677	0.1226	3.78e-06	-0.15689	0.13564	0.2474	21.4416	0.00583057	TRUE	5.58e-06
IgD- CD38- AC	rs144625305	T	C	0.6143	0.1381	8.96e-06	-0.068218	0.10296	0.5076	19.7867	0.00538299	TRUE	1.12e-05
IgD- CD38- AC	rs421516	A	C	-0.3138	0.06366	8.6e-07	0.035114	0.13482	0.7945	24.2981	0.00660221	TRUE	9.78e-07
IgD- CD38- AC	rs4697617	A	G	0.1401	0.02742	3.39e-07	0.0019715	0.021671	0.9275	26.1061	0.00708998	TRUE	3.63e-07
IgD- CD38- AC	rs56741207	G	C	-1.445	0.2907	7.04e-07	-0.16524	0.080764	0.04076	24.7085	0.00671296	TRUE	1.37e-06
IgD- CD38- AC	rs61790670	A	C	0.142	0.0294	1.41e-06	-0.027026	0.023317	0.2464	23.3282	0.00634035	TRUE	2.1e-06
IgD- CD38- AC	rs62521107	T	C	-0.2685	0.05455	8.91e-07	0.024953	0.075715	0.7417	24.227	0.00658301	TRUE	1.03e-06
IgD- CD38- AC	rs75524570	C	T	0.2161	0.04856	8.82e-06	-0.028199	0.033412	0.3987	19.804	0.00538766	TRUE	1.16e-05
IgD- CD38- AC	rs77146037	G	A	-0.2726	0.05953	4.82e-06	-0.047205	0.13184	0.7203	20.9691	0.00570282	TRUE	5.58e-06
IgD- CD38- AC	rs77741094	G	C	-0.627	0.1131	3.14e-08	-0.03724	0.059187	0.5292	30.7333	0.0083362	TRUE	4.12e-08
IgD- CD38- AC	rs79416092	C	T	-0.4181	0.0925	6.39e-06	-0.080727	0.081904	0.3243	20.4304	0.00555713	TRUE	8.79e-06
IgD+ CD38br %B cell	rs11002952	A	G	-1.169	0.2589	6.53e-06	0.055759	0.063375	0.379	20.3875	0.00554403	TRUE	8.77e-06
IgD+ CD38br %B cell	rs11068290	T	C	0.3556	0.07908	7.13e-06	-0.1317	0.079142	0.09609	20.2204	0.00549883	TRUE	1.19e-05
IgD+ CD38br %B cell	rs117772462	A	T	-0.4299	0.0963	8.3e-06	0.037439	0.085996	0.6633	19.9289	0.00541997	TRUE	9.68e-06
IgD+ CD38br %B cell	rs13196511	A	G	-0.2113	0.04244	6.72e-07	0.01289	0.049837	0.7959	24.7884	0.0067327	TRUE	7.54e-07
IgD+ CD38br %B cell	rs139996875	T	A	0.6715	0.1465	4.69e-06	0.15089	0.11847	0.2028	21.0096	0.00571221	TRUE	8.67e-06
IgD+ CD38br %B cell	rs140380950	C	T	-0.3401	0.06356	9.31e-08	-0.055986	0.088936	0.529	28.6316	0.00776844	TRUE	1.2e-07
IgD+ CD38br %B cell	rs147226531	C	T	0.517	0.115	7.21e-06	0.13176	0.17189	0.4434	20.2109	0.00549626	TRUE	1.05e-05
IgD+ CD38br %B cell	rs16867231	A	G	-0.547	0.1138	1.6e-06	0.010823	0.049733	0.8277	23.1042	0.00627813	TRUE	1.77e-06
IgD+ CD38br %B cell	rs17278914	C	T	-0.676	0.1517	8.6e-06	0.011784	0.13601	0.931	19.8574	0.00540064	TRUE	9.13e-06
IgD+ CD38br %B cell	rs17739715	C	A	0.8693	0.196	9.46e-06	0.043071	0.062136	0.4882	19.671	0.00535023	TRUE	1.19e-05
IgD+ CD38br %B cell	rs17771512	A	C	-0.188	0.04163	6.5e-06	-0.055379	0.032813	0.09146	20.394	0.00554578	TRUE	1.09e-05
IgD+ CD38br %B cell	rs2216762	C	T	-0.1464	0.03092	2.26e-06	-0.018301	0.026402	0.4882	22.4183	0.0060929	TRUE	2.9e-06
IgD+ CD38br %B cell	rs28393044	G	C	0.3089	0.06706	4.25e-06	-0.022455	0.030615	0.4633	21.2182	0.00576861	TRUE	5.44e-06
IgD+ CD38br %B cell	rs4903967	A	G	-0.1368	0.02733	5.78e-07	-0.055472	0.025262	0.0281	25.0549	0.0068046	TRUE	1.24e-06
IgD+ CD38br %B cell	rs57998613	A	T	0.4342	0.0961	6.42e-06	-0.025081	0.085537	0.7694	20.4142	0.00555124	TRUE	7.65e-06
IgD+ CD38br %B cell	rs59879144	A	C	-0.4658	0.09637	1.4e-06	-0.035654	0.055986	0.5242	23.3623	0.00634782	TRUE	1.77e-06
IgD+ CD38br %B cell	rs61880664	G	A	0.1564	0.03506	8.44e-06	0.049593	0.034229	0.1474	19.8998	0.00541213	TRUE	1.33e-05
IgD+ CD38br %B cell	rs72927038	T	C	-0.33	0.06793	1.24e-06	-0.065045	0.075315	0.3878	23.5996	0.00641189	TRUE	1.67e-06
IgD+ CD38br %B cell	rs76084861	T	G	0.2748	0.06192	9.38e-06	0.053491	0.041403	0.1964	19.6957	0.0053569	TRUE	1.41e-05
IgD+ CD38br %B cell	rs76112278	A	G	-0.4136	0.08735	2.27e-06	-0.025968	0.08749	0.7666	22.42	0.00609335	TRUE	2.58e-06
IgD+ CD38br %B cell	rs76840770	A	C	0.3538	0.07769	5.42e-06	-0.06659	0.1032	0.5188	20.7389	0.00563903	TRUE	6.79e-06
IgD+ CD38br %B cell	rs78658073	A	G	1.714	0.3719	4.16e-06	-0.017986	0.061967	0.7716	21.2407	0.0057747	TRUE	4.74e-06
IgD+ CD38br %B cell	rs79487320	G	C	-0.6854	0.1392	8.88e-07	0.018302	0.047224	0.6983	24.2443	0.0065859	TRUE	1.04e-06
CD11c+ monocyte AC	rs113451095	C	T	-0.2994	0.06307	2.17e-06	-0.010318	0.042217	0.8069	22.535	0.00740666	TRUE	2.37e-06
CD11c+ monocyte AC	rs113800324	T	C	0.2681	0.05996	8.05e-06	0.058271	0.050836	0.2517	19.9927	0.00657655	TRUE	1.11e-05
CD11c+ monocyte AC	rs13104041	A	G	0.6966	0.1566	9.01e-06	-0.017747	0.054701	0.7456	19.7872	0.00650939	TRUE	9.99e-06
CD11c+ monocyte AC	rs150248455	A	G	0.25	0.05201	1.6e-06	0.040662	0.096824	0.6745	23.105	0.00759258	TRUE	1.86e-06
CD11c+ monocyte AC	rs151194174	A	G	-0.3546	0.07814	5.92e-06	-0.013209	0.063564	0.8354	20.5935	0.00677286	TRUE	6.39e-06
CD11c+ monocyte AC	rs2295270	A	G	0.1506	0.03397	9.65e-06	-0.065233	0.038418	0.08951	19.6544	0.00646598	TRUE	1.52e-05
CD11c+ monocyte AC	rs2404849	G	T	0.1562	0.03041	2.98e-07	0.0010229	0.034148	0.9761	26.3833	0.00866053	TRUE	3.09e-07
CD11c+ monocyte AC	rs2587473	T	C	-0.1429	0.0311	4.55e-06	0.017782	0.020483	0.3853	21.1127	0.00694242	TRUE	5.82e-06
CD11c+ monocyte AC	rs3040901	T	C	-0.1552	0.03359	3.98e-06	-0.039373	0.041707	0.3451	21.3483	0.00701936	TRUE	6.06e-06
CD11c+ monocyte AC	rs34936922	G	T	-0.1256	0.02836	9.77e-06	0.023033	0.02085	0.2693	19.614	0.0064528	TRUE	1.34e-05
CD11c+ monocyte AC	rs72830905	G	C	0.8103	0.1783	5.74e-06	0.087774	0.076099	0.2487	20.6533	0.00679238	TRUE	7.94e-06
CD11c+ monocyte AC	rs72835655	T	G	0.2511	0.05647	9.05e-06	0.067179	0.038447	0.08058	19.7723	0.00650454	TRUE	1.46e-05
CD11c+ monocyte AC	rs73445777	G	T	-0.4778	0.1053	5.93e-06	0.024409	0.040647	0.5482	20.589	0.00677139	TRUE	7.1e-06
CD11c+ monocyte AC	rs74610143	T	C	0.5582	0.1246	7.77e-06	0.038101	0.074815	0.6106	20.0698	0.00660176	TRUE	9.1e-06
CD11c+ monocyte AC	rs8175830	A	G	-0.2321	0.05209	8.62e-06	-0.026903	0.046929	0.5665	19.8537	0.00653114	TRUE	1.13e-05
CD11c+ monocyte %monocyte	rs115058278	A	T	0.4772	0.1021	3.11e-06	-0.017865	0.065051	0.7836	21.8449	0.00712756	TRUE	3.42e-06
CD11c+ monocyte %monocyte	rs11766273	A	G	0.591	0.1283	4.23e-06	0.0022347	0.033064	0.9461	21.2188	0.00692471	TRUE	4.45e-06
CD11c+ monocyte %monocyte	rs117909439	T	C	-0.6761	0.1414	1.81e-06	-0.071488	0.10055	0.4771	22.8625	0.00745711	TRUE	2.3e-06
CD11c+ monocyte %monocyte	rs11921245	C	T	0.1661	0.03726	8.53e-06	0.0039958	0.024934	0.8727	19.8725	0.00648821	TRUE	9.18e-06
CD11c+ monocyte %monocyte	rs13186506	T	A	-0.1934	0.04296	7e-06	-0.016649	0.030351	0.5833	20.2668	0.00661606	TRUE	8.41e-06
CD11c+ monocyte %monocyte	rs13241407	G	A	-0.28	0.06121	4.95e-06	0.0031555	0.047325	0.9468	20.9253	0.00682957	TRUE	5.18e-06
CD11c+ monocyte %monocyte	rs1381984	A	G	-0.1569	0.0349	7.2e-06	-0.015252	0.025638	0.5519	20.2113	0.00659809	TRUE	8.67e-06
CD11c+ monocyte %monocyte	rs17689291	C	G	-0.575	0.1295	9.3e-06	-0.023633	0.05652	0.6758	19.715	0.00643709	TRUE	1.06e-05
CD11c+ monocyte %monocyte	rs191730825	G	A	0.4346	0.08042	7.01e-08	-0.12062	0.20975	0.5652	29.2046	0.00950607	TRUE	9.71e-08
CD11c+ monocyte %monocyte	rs35149557	C	T	0.1579	0.03301	1.8e-06	-0.032288	0.027101	0.2335	22.8809	0.00746308	TRUE	2.61e-06
CD11c+ monocyte %monocyte	rs35237330	A	G	-0.2147	0.04484	1.77e-06	-0.0065411	0.047629	0.8908	22.9262	0.00747775	TRUE	1.88e-06
CD11c+ monocyte %monocyte	rs57566659	C	G	0.3158	0.06253	4.67e-07	0.027066	0.032468	0.4045	25.5063	0.00831228	TRUE	6.12e-07
CD11c+ monocyte %monocyte	rs62002392	G	A	0.1924	0.04225	5.51e-06	-0.052883	0.030642	0.08438	20.7375	0.0067687	TRUE	8.85e-06
CD11c+ monocyte %monocyte	rs73073066	T	C	0.4148	0.08775	2.38e-06	-0.07233	0.038102	0.05766	22.3451	0.0072896	TRUE	4.1e-06
CD11c+ monocyte %monocyte	rs74610143	T	C	0.6366	0.1245	3.37e-07	0.038101	0.074815	0.6106	26.1454	0.00851877	TRUE	4.04e-07
CD11c+ monocyte %monocyte	rs76968110	A	G	-0.4763	0.0957	6.82e-07	0.12887	0.081899	0.1156	24.7706	0.00807448	TRUE	1.1e-06
CD11c+ monocyte %monocyte	rs8065103	G	A	0.1465	0.02963	8.11e-07	0.037059	0.021249	0.08116	24.4462	0.00796957	TRUE	1.36e-06
CD62L- monocyte AC	rs11935230	C	G	0.1842	0.03607	3.5e-07	-0.016801	0.022956	0.4642	26.0788	0.00856423	TRUE	4.47e-07
CD62L- monocyte AC	rs13068785	T	C	0.269	0.05861	4.62e-06	-0.0032987	0.062299	0.9578	21.065	0.00692912	TRUE	4.81e-06
CD62L- monocyte AC	rs143153359	T	C	2.05	0.4039	4.12e-07	0.023278	0.10856	0.8302	25.7608	0.00846071	TRUE	4.5e-07
CD62L- monocyte AC	rs149543954	T	G	0.295	0.06108	1.43e-06	0.0076851	0.097174	0.937	23.3263	0.00766726	TRUE	1.55e-06
CD62L- monocyte AC	rs17082777	A	G	-0.2033	0.04515	6.96e-06	0.011972	0.0278	0.6667	20.2749	0.00667097	TRUE	8.02e-06
CD62L- monocyte AC	rs1800973	A	C	0.222	0.04861	5.12e-06	0.024216	0.041591	0.5604	20.8571	0.00686122	TRUE	6.19e-06
CD62L- monocyte AC	rs1907980	T	G	0.1274	0.02798	5.45e-06	0.022395	0.021675	0.3015	20.7321	0.00682037	TRUE	7.39e-06
CD62L- monocyte AC	rs278949	A	G	0.1235	0.02741	6.87e-06	0.0078536	0.023548	0.7387	20.3009	0.00667947	TRUE	7.72e-06
CD62L- monocyte AC	rs435806	C	T	-0.1417	0.03127	6.08e-06	0.0065527	0.027254	0.81	20.5345	0.0067558	TRUE	6.67e-06
CD62L- monocyte AC	rs4484736	A	G	-0.1386	0.03012	4.37e-06	-0.020386	0.027568	0.4596	21.1747	0.00696495	TRUE	5.84e-06
CD62L- monocyte AC	rs4656708	C	A	-0.3696	0.0647	1.22e-08	0.089118	0.10439	0.3933	32.6329	0.0106936	TRUE	1.86e-08
CD62L- monocyte AC	rs4987369	T	G	0.2378	0.03006	3.61e-15	0.060586	0.0202	0.002706	62.5815	0.0203082	TRUE	1.34e-14
CD62L- monocyte AC	rs528135834	G	T	0.859	0.1829	2.75e-06	0.081647	0.087446	0.3505	22.0576	0.00725328	TRUE	3.95e-06
CD62L- monocyte AC	rs530377	C	T	0.1627	0.03256	6.13e-07	0.012488	0.020508	0.5426	24.9693	0.00820287	TRUE	7.53e-07
CD62L- monocyte AC	rs62167331	A	G	-0.347	0.07464	3.48e-06	0.0035094	0.039922	0.93	21.613	0.00710812	TRUE	3.66e-06
CD62L- monocyte AC	rs77287889	A	G	0.352	0.07927	9.3e-06	0.049381	0.058459	0.3983	19.7182	0.00648899	TRUE	1.18e-05
CD62L- monocyte %monocyte	rs11694457	C	T	0.5758	0.1297	9.35e-06	-0.032527	0.05759	0.5722	19.7089	0.00643724	TRUE	1.11e-05
CD62L- monocyte %monocyte	rs117309559	G	A	0.5719	0.1203	2.07e-06	-0.087484	0.058946	0.1378	22.6	0.00737454	TRUE	3.28e-06
CD62L- monocyte %monocyte	rs141287837	C	T	0.3492	0.07853	9.03e-06	0.066258	0.065949	0.315	19.7732	0.00645809	TRUE	1.2e-05
CD62L- monocyte %monocyte	rs17624563	G	C	-0.2904	0.05766	5.02e-07	0.0032111	0.031288	0.9183	25.3655	0.00826948	TRUE	5.31e-07
CD62L- monocyte %monocyte	rs1816932	A	G	0.1467	0.02962	7.77e-07	0.010322	0.021045	0.6238	24.5296	0.00799913	TRUE	9.17e-07
CD62L- monocyte %monocyte	rs2124027	G	C	-0.4256	0.09413	6.39e-06	-0.027364	0.029768	0.358	20.4431	0.00667543	TRUE	8.33e-06
CD62L- monocyte %monocyte	rs36141595	G	A	-0.1512	0.03196	2.34e-06	0.018922	0.030258	0.5317	22.3815	0.00730377	TRUE	2.85e-06
CD62L- monocyte %monocyte	rs45487297	A	T	0.6623	0.1201	3.74e-08	-0.19717	0.087792	0.02471	30.4105	0.00989793	TRUE	7.91e-08
CD62L- monocyte %monocyte	rs4656708	C	A	-0.3294	0.06481	3.93e-07	0.089118	0.10439	0.3933	25.8323	0.00842038	TRUE	5.76e-07
CD62L- monocyte %monocyte	rs4899389	A	G	-0.1913	0.03943	1.28e-06	0.022755	0.022148	0.3042	23.5384	0.00767838	TRUE	1.76e-06
CD62L- monocyte %monocyte	rs4987360	G	A	0.3359	0.02969	4.37e-29	0.059209	0.020411	0.003722	127.997	0.0403776	TRUE	2.13e-28
CD62L- monocyte %monocyte	rs530377	C	T	0.1614	0.03252	7.28e-07	0.012488	0.020508	0.5426	24.6324	0.00803238	TRUE	8.95e-07
CD62L- monocyte %monocyte	rs55859756	C	G	0.2127	0.04782	8.94e-06	-0.063145	0.041899	0.1318	19.7841	0.00646162	TRUE	1.38e-05
CD62L- monocyte %monocyte	rs717824	T	C	-0.3108	0.06924	7.45e-06	-0.042968	0.04115	0.2964	20.1487	0.00657994	TRUE	1e-05
CD62L- monocyte %monocyte	rs9807014	T	C	-0.2057	0.0397	2.34e-07	-0.023858	0.026337	0.365	26.8465	0.00874807	TRUE	3.19e-07
CD62L- monocyte %monocyte	rs9859349	A	G	0.227	0.04151	4.89e-08	-0.022951	0.035012	0.5121	29.9052	0.00973506	TRUE	6.43e-08
CD11c+ CD62L- monocyte AC	rs10891433	T	A	-0.1217	0.02721	7.99e-06	0.014547	0.026485	0.5828	20.0043	0.00658686	TRUE	9.72e-06
CD11c+ CD62L- monocyte AC	rs11213272	G	A	0.3583	0.08017	8.13e-06	-0.016672	0.059994	0.7811	19.9742	0.00657701	TRUE	8.96e-06
CD11c+ CD62L- monocyte AC	rs113800324	T	C	0.3099	0.05911	1.68e-07	0.058271	0.050836	0.2517	27.4866	0.00902833	TRUE	2.45e-07
CD11c+ CD62L- monocyte AC	rs117545845	T	C	0.1774	0.03948	7.3e-06	-0.0013692	0.03641	0.97	20.1908	0.00664785	TRUE	7.54e-06
CD11c+ CD62L- monocyte AC	rs11772116	C	G	0.225	0.04872	4.02e-06	0.018507	0.035627	0.6034	21.328	0.00701966	TRUE	4.78e-06
CD11c+ CD62L- monocyte AC	rs12277397	T	G	0.1808	0.0396	5.15e-06	-0.017106	0.028814	0.5527	20.8452	0.00686184	TRUE	6.21e-06
CD11c+ CD62L- monocyte AC	rs1268974	G	A	0.117	0.02571	5.51e-06	0.0027143	0.019149	0.8873	20.7094	0.00681744	TRUE	5.91e-06
CD11c+ CD62L- monocyte AC	rs13104041	A	G	0.7057	0.155	5.5e-06	-0.017747	0.054701	0.7456	20.7289	0.00682382	TRUE	6.14e-06
CD11c+ CD62L- monocyte AC	rs1407142	C	T	0.201	0.04538	9.81e-06	0.025986	0.034115	0.4462	19.6184	0.0064606	TRUE	1.22e-05
CD11c+ CD62L- monocyte AC	rs150248455	A	G	0.2439	0.05149	2.27e-06	0.040662	0.096824	0.6745	22.4377	0.00738218	TRUE	2.62e-06
CD11c+ CD62L- monocyte AC	rs17474599	T	C	-0.5233	0.1093	1.76e-06	-0.021246	0.060571	0.7258	22.9225	0.00754047	TRUE	2e-06
CD11c+ CD62L- monocyte AC	rs2404849	G	T	0.1532	0.03003	3.6e-07	0.0010229	0.034148	0.9761	26.026	0.00855266	TRUE	3.71e-07
CD11c+ CD62L- monocyte AC	rs3040901	T	C	-0.1559	0.03322	2.81e-06	-0.039373	0.041707	0.3451	22.0238	0.00724701	TRUE	4.3e-06
CD11c+ CD62L- monocyte AC	rs55971447	T	C	-0.1809	0.03084	4.95e-09	0.075671	0.031551	0.01647	34.4071	0.0112758	TRUE	1.16e-08
CD11c+ CD62L- monocyte AC	rs72835655	T	G	0.2484	0.05589	9.11e-06	0.067179	0.038447	0.08058	19.7531	0.00650467	TRUE	1.47e-05
CD11c+ CD62L- monocyte AC	rs76524078	A	G	1.307	0.2836	4.24e-06	-0.11982	0.069954	0.08675	21.2392	0.00699064	TRUE	6.92e-06
CD11c+ CD62L- monocyte AC	rs77694582	A	G	-0.2264	0.0505	7.66e-06	-0.033324	0.053449	0.533	20.0988	0.00661776	TRUE	9.19e-06
CD11c+ CD62L- monocyte %monocyte	rs10804278	T	C	0.1244	0.02742	5.94e-06	-0.022799	0.022428	0.3094	20.5829	0.00672515	TRUE	8.05e-06
CD11c+ CD62L- monocyte %monocyte	rs10924239	A	G	0.207	0.04455	3.52e-06	-0.062815	0.029187	0.03138	21.5896	0.00705177	TRUE	6.47e-06
CD11c+ CD62L- monocyte %monocyte	rs114857887	A	G	0.2479	0.05444	5.5e-06	-0.031764	0.048237	0.5102	20.7356	0.00677471	TRUE	6.96e-06
CD11c+ CD62L- monocyte %monocyte	rs116249234	A	G	0.245	0.0552	9.4e-06	-0.076481	0.062252	0.2192	19.6994	0.00643836	TRUE	1.33e-05
CD11c+ CD62L- monocyte %monocyte	rs117909439	T	C	-0.6373	0.1427	8.25e-06	-0.071488	0.10055	0.4771	19.9453	0.00651818	TRUE	1.03e-05
CD11c+ CD62L- monocyte %monocyte	rs11921245	C	T	0.1689	0.03761	7.32e-06	0.0039958	0.024934	0.8727	20.1675	0.00659033	TRUE	7.88e-06
CD11c+ CD62L- monocyte %monocyte	rs13241407	G	A	-0.2769	0.0616	7.23e-06	0.0031555	0.047325	0.9468	20.2062	0.00660289	TRUE	7.52e-06
CD11c+ CD62L- monocyte %monocyte	rs1469503	T	A	0.2989	0.06464	3.91e-06	-0.085036	0.075416	0.2595	21.382	0.00698444	TRUE	6.12e-06
CD11c+ CD62L- monocyte %monocyte	rs1800973	A	C	0.25	0.04806	2.11e-07	0.024216	0.041591	0.5604	27.059	0.00882247	TRUE	2.59e-07
CD11c+ CD62L- monocyte %monocyte	rs191730825	G	A	0.3846	0.08124	2.3e-06	-0.12062	0.20975	0.5652	22.4119	0.00731838	TRUE	3.05e-06
CD11c+ CD62L- monocyte %monocyte	rs4468691	G	A	0.1484	0.03016	9.13e-07	0.037782	0.021251	0.07541	24.2106	0.00790108	TRUE	1.55e-06
CD11c+ CD62L- monocyte %monocyte	rs57566659	C	G	0.3077	0.06328	1.22e-06	0.027066	0.032468	0.4045	23.6441	0.00771763	TRUE	1.58e-06
CD11c+ CD62L- monocyte %monocyte	rs62002392	G	A	0.1991	0.04263	3.12e-06	-0.052883	0.030642	0.08438	21.8128	0.00712415	TRUE	5.13e-06
CD11c+ CD62L- monocyte %monocyte	rs73073066	T	C	0.4544	0.08893	3.43e-07	-0.07233	0.038102	0.05766	26.1084	0.00851515	TRUE	6.15e-07
CD11c+ CD62L- monocyte %monocyte	rs74610143	T	C	0.5956	0.1263	2.52e-06	0.038101	0.074815	0.6106	22.2384	0.00726212	TRUE	2.98e-06
CD11c+ CD62L- monocyte %monocyte	rs80087840	A	G	-0.6187	0.1345	4.37e-06	0.10823	0.063911	0.09037	21.16	0.00691241	TRUE	7.22e-06
CD62L- HLA DR++ monocyte AC	rs10759491	T	C	-0.1197	0.02688	8.75e-06	0.013308	0.020509	0.5164	19.8303	0.00652779	TRUE	1.07e-05
CD62L- HLA DR++ monocyte AC	rs10980077	A	G	-0.1284	0.0283	5.9e-06	-0.0085541	0.026729	0.7489	20.5853	0.00677463	TRUE	6.65e-06
CD62L- HLA DR++ monocyte AC	rs111224423	G	C	-0.2927	0.06581	8.98e-06	0.013492	0.043195	0.7548	19.7816	0.00651186	TRUE	1e-05
CD62L- HLA DR++ monocyte AC	rs117545845	T	C	0.1995	0.03962	5.05e-07	-0.0013692	0.03641	0.97	25.3546	0.00833114	TRUE	5.25e-07
CD62L- HLA DR++ monocyte AC	rs1320172	T	C	0.1401	0.03165	9.92e-06	-0.016825	0.020924	0.4213	19.5943	0.00645058	TRUE	1.26e-05
CD62L- HLA DR++ monocyte AC	rs139554006	A	G	0.3934	0.08287	2.17e-06	0.050574	0.087574	0.5636	22.5359	0.0074118	TRUE	2.6e-06
CD62L- HLA DR++ monocyte AC	rs144348353	T	G	0.3569	0.07891	6.31e-06	-0.0021881	0.084311	0.9793	20.4564	0.00673249	TRUE	6.53e-06
CD62L- HLA DR++ monocyte AC	rs148420500	A	G	-0.4212	0.08981	2.86e-06	-0.014229	0.055396	0.7973	21.9952	0.00723527	TRUE	3.14e-06
CD62L- HLA DR++ monocyte AC	rs2240899	C	G	-0.1231	0.02767	8.89e-06	-0.0017339	0.022872	0.9396	19.7924	0.00651538	TRUE	9.37e-06
CD62L- HLA DR++ monocyte AC	rs28680389	A	G	0.2396	0.04966	1.47e-06	-0.0016039	0.032633	0.9608	23.2788	0.00765427	TRUE	1.53e-06
CD62L- HLA DR++ monocyte AC	rs3797612	C	T	0.1137	0.02564	9.53e-06	0.020897	0.022235	0.3473	19.6646	0.00647359	TRUE	1.26e-05
CD62L- HLA DR++ monocyte AC	rs7190107	A	T	-0.1416	0.03148	7.06e-06	-0.056182	0.035672	0.1153	20.2328	0.00665941	TRUE	1.12e-05
CD62L- HLA DR++ monocyte AC	rs7437802	T	C	-0.1209	0.02713	8.65e-06	-0.011145	0.020483	0.5864	19.8588	0.0065371	TRUE	1.02e-05
CD62L- HLA DR++ monocyte AC	rs74805957	T	C	0.3042	0.06703	5.91e-06	-0.017823	0.066098	0.7874	20.5959	0.00677808	TRUE	6.48e-06
CD62L- HLA DR++ monocyte AC	rs938447	C	T	0.1364	0.02743	6.94e-07	0.0216	0.020299	0.2873	24.7273	0.0081267	TRUE	9.71e-07
CD62L- HLA DR++ monocyte %monocyte	rs111224423	G	C	-0.2995	0.06702	8.15e-06	0.013492	0.043195	0.7548	19.9703	0.00652418	TRUE	9.1e-06
CD62L- HLA DR++ monocyte %monocyte	rs11766800	T	A	-0.1541	0.03378	5.29e-06	-0.012831	0.019751	0.5159	20.8107	0.00679685	TRUE	6.42e-06
CD62L- HLA DR++ monocyte %monocyte	rs151240896	G	A	-0.2473	0.0512	1.43e-06	-0.066241	0.052029	0.203	23.3297	0.0076133	TRUE	2.1e-06
CD62L- HLA DR++ monocyte %monocyte	rs189575603	C	T	-0.8168	0.1726	2.31e-06	0.021265	0.11374	0.8517	22.3949	0.0073105	TRUE	2.56e-06
CD62L- HLA DR++ monocyte %monocyte	rs35079623	C	T	0.3488	0.07433	2.81e-06	-0.061135	0.083299	0.463	22.0204	0.00718911	TRUE	3.53e-06
CD62L- HLA DR++ monocyte %monocyte	rs356651	T	C	-0.176	0.03878	5.88e-06	-0.037474	0.02892	0.195	20.5973	0.00672762	TRUE	8.62e-06
CD62L- HLA DR++ monocyte %monocyte	rs4668750	A	G	0.2764	0.05873	2.63e-06	0.017387	0.025689	0.4985	22.1491	0.00723083	TRUE	3.25e-06
CD62L- HLA DR++ monocyte %monocyte	rs76234991	T	A	0.4559	0.1027	9.4e-06	-0.013802	0.05086	0.7861	19.706	0.00643838	TRUE	1.03e-05
CD62L- HLA DR++ monocyte %monocyte	rs78736203	A	G	-0.2955	0.06541	6.49e-06	-0.027817	0.052066	0.5932	20.4092	0.00666661	TRUE	7.66e-06
CD11c+ HLA DR++ monocyte AC	rs112353331	T	C	-0.4377	0.09729	7.08e-06	-0.03537	0.06056	0.5592	20.2403	0.00665965	TRUE	8.46e-06
CD11c+ HLA DR++ monocyte AC	rs116484930	T	C	1.839	0.4029	5.23e-06	0.034168	0.13124	0.7946	20.8338	0.0068536	TRUE	5.75e-06
CD11c+ HLA DR++ monocyte AC	rs117545845	T	C	0.189	0.04018	2.68e-06	-0.0013692	0.03641	0.97	22.126	0.00727561	TRUE	2.77e-06
CD11c+ HLA DR++ monocyte AC	rs12277397	T	G	0.1863	0.04033	4e-06	-0.017106	0.028814	0.5527	21.3388	0.00701855	TRUE	4.82e-06
CD11c+ HLA DR++ monocyte AC	rs148420500	A	G	-0.4097	0.091	6.97e-06	-0.014229	0.055396	0.7973	20.2698	0.00666929	TRUE	7.64e-06
CD11c+ HLA DR++ monocyte AC	rs151194174	A	G	-0.3754	0.07868	1.92e-06	-0.013209	0.063564	0.8354	22.7646	0.00748401	TRUE	2.08e-06
CD11c+ HLA DR++ monocyte AC	rs2295270	A	G	0.1631	0.03419	1.92e-06	-0.065233	0.038418	0.08951	22.7567	0.00748144	TRUE	3.15e-06
CD11c+ HLA DR++ monocyte AC	rs2404849	G	T	0.1466	0.03065	1.8e-06	0.0010229	0.034148	0.9761	22.8774	0.00752082	TRUE	1.88e-06
CD11c+ HLA DR++ monocyte AC	rs2587473	T	C	-0.1584	0.03131	4.47e-07	0.017782	0.020483	0.3853	25.5944	0.00840649	TRUE	5.9e-07
CD11c+ HLA DR++ monocyte AC	rs506388	G	T	0.1258	0.02806	7.66e-06	-0.0048348	0.018925	0.7984	20.0995	0.00661365	TRUE	8.34e-06
CD11c+ HLA DR++ monocyte AC	rs55651060	T	G	-0.5072	0.1058	1.71e-06	-0.045127	0.07621	0.5538	22.982	0.00755493	TRUE	2.07e-06
CD11c+ HLA DR++ monocyte AC	rs56186608	T	C	-0.1271	0.02801	5.89e-06	-0.034704	0.021646	0.1089	20.5904	0.00677407	TRUE	9.35e-06
CD11c+ HLA DR++ monocyte AC	rs561934182	G	C	1.163	0.2505	3.61e-06	0.054295	0.078077	0.4868	21.5548	0.0070891	TRUE	4.44e-06
CD11c+ HLA DR++ monocyte AC	rs6808893	T	C	-0.1285	0.02714	2.31e-06	0.046871	0.020374	0.02142	22.4175	0.00737073	TRUE	4.48e-06
CD11c+ HLA DR++ monocyte AC	rs74610143	T	C	0.5811	0.1256	3.84e-06	0.038101	0.074815	0.6106	21.4054	0.0070403	TRUE	4.58e-06
CD11c+ HLA DR++ monocyte AC	rs76376209	T	C	-0.1651	0.03714	9.13e-06	0.019905	0.032828	0.5443	19.7611	0.006503	TRUE	1.09e-05
CD11c+ HLA DR++ monocyte %monocyte	rs117853201	A	G	0.6992	0.1547	6.47e-06	0.12765	0.06533	0.0507	20.4278	0.00667047	TRUE	1.1e-05
CD11c+ HLA DR++ monocyte %monocyte	rs143643742	G	A	-0.4681	0.1043	7.46e-06	-0.011911	0.10597	0.9105	20.1423	0.00657784	TRUE	7.89e-06
CD11c+ HLA DR++ monocyte %monocyte	rs1469503	T	A	0.304	0.06476	2.8e-06	-0.085036	0.075416	0.2595	22.036	0.00719183	TRUE	4.39e-06
CD11c+ HLA DR++ monocyte %monocyte	rs191730825	G	A	0.3732	0.08142	4.75e-06	-0.12062	0.20975	0.5652	21.0098	0.00685919	TRUE	6.25e-06
CD11c+ HLA DR++ monocyte %monocyte	rs2587473	T	C	-0.1412	0.03166	8.47e-06	0.017782	0.020483	0.3853	19.8906	0.00649618	TRUE	1.09e-05
CD11c+ HLA DR++ monocyte %monocyte	rs35237330	A	G	-0.2309	0.04538	3.82e-07	-0.0065411	0.047629	0.8908	25.8892	0.00843877	TRUE	4.1e-07
CD11c+ HLA DR++ monocyte %monocyte	rs6038180	C	T	0.1304	0.02905	7.41e-06	-0.017863	0.026525	0.5007	20.1494	0.00658016	TRUE	9.14e-06
CD11c+ HLA DR++ monocyte %monocyte	rs6808893	T	C	-0.1582	0.02739	8.47e-09	0.046871	0.020374	0.02142	33.3602	0.0108476	TRUE	1.89e-08
CD11c+ HLA DR++ monocyte %monocyte	rs6942832	T	A	0.1238	0.02716	5.39e-06	0.055568	0.019325	0.004035	20.7769	0.0067837	TRUE	1.17e-05
CD11c+ HLA DR++ monocyte %monocyte	rs7101558	G	A	-0.3015	0.06462	3.21e-06	-0.00088872	0.03825	0.9815	21.7691	0.00710534	TRUE	3.31e-06
CD11c+ HLA DR++ monocyte %monocyte	rs74610143	T	C	0.6697	0.1264	1.26e-07	0.038101	0.074815	0.6106	28.0716	0.00914362	TRUE	1.51e-07
CD11c+ HLA DR++ monocyte %monocyte	rs76376209	T	C	-0.1798	0.03753	1.75e-06	0.019905	0.032828	0.5443	22.9521	0.00748856	TRUE	2.12e-06
CD11c+ HLA DR++ monocyte %monocyte	rs76838015	A	G	3.194	0.7173	8.76e-06	-0.037987	0.076149	0.6179	19.8275	0.00647571	TRUE	1.03e-05
CD11c+ HLA DR++ monocyte %monocyte	rs76968110	A	G	-0.447	0.0967	3.95e-06	0.12887	0.081899	0.1156	21.3679	0.0069753	TRUE	6.17e-06
CD11c+ HLA DR++ monocyte %monocyte	rs77361483	T	C	0.2544	0.05533	4.46e-06	-0.070266	0.061644	0.2543	21.1404	0.00690154	TRUE	6.24e-06
CD11c+ HLA DR++ monocyte %monocyte	rs9897015	A	G	-0.1267	0.02729	3.59e-06	-0.017143	0.019032	0.3677	21.5549	0.00703591	TRUE	4.69e-06
Myeloid DC AC	rs10746769	C	T	-0.1438	0.03219	8.21e-06	-0.011231	0.021709	0.6049	19.9561	0.00585746	TRUE	9.77e-06
Myeloid DC AC	rs115389169	T	C	-0.5608	0.1242	6.54e-06	-0.036197	0.06774	0.5931	20.3879	0.00598344	TRUE	7.81e-06
Myeloid DC AC	rs115805162	T	C	-0.2265	0.03229	2.75e-12	-0.029721	0.045218	0.511	49.204	0.0143193	TRUE	3.84e-12
Myeloid DC AC	rs138949944	T	C	-1.325	0.2906	5.29e-06	-0.070261	0.10443	0.5011	20.7893	0.00610053	TRUE	6.67e-06
Myeloid DC AC	rs141320646	A	G	0.8749	0.1843	2.15e-06	0.10016	0.10999	0.3625	22.5354	0.00660954	TRUE	2.91e-06
Myeloid DC AC	rs142472859	C	T	0.7935	0.1634	1.25e-06	-0.093735	0.063931	0.1426	23.5825	0.00691451	TRUE	1.99e-06
Myeloid DC AC	rs147431504	G	C	0.9423	0.2032	3.64e-06	-0.29015	0.20141	0.1497	21.5046	0.00630909	TRUE	6.95e-06
Myeloid DC AC	rs147678401	A	G	0.319	0.06262	3.69e-07	-0.071116	0.040474	0.0789	25.9511	0.0076037	TRUE	6.69e-07
Myeloid DC AC	rs1664690	T	A	0.1978	0.04469	9.85e-06	-0.017067	0.035052	0.6263	19.5899	0.00575058	TRUE	1.19e-05
Myeloid DC AC	rs16938204	T	C	0.1297	0.02755	2.61e-06	-0.034408	0.020803	0.09814	22.1634	0.00650113	TRUE	4.32e-06
Myeloid DC AC	rs17017403	C	T	-0.2007	0.04301	3.18e-06	0.03957	0.034915	0.2571	21.7749	0.00638789	TRUE	4.59e-06
Myeloid DC AC	rs17036497	T	C	-0.4793	0.1065	6.98e-06	0.011246	0.06244	0.8571	20.2542	0.00594444	TRUE	7.58e-06
Myeloid DC AC	rs17711429	G	A	0.3915	0.08829	9.55e-06	-0.0062127	0.073975	0.9331	19.6626	0.0057718	TRUE	1e-05
Myeloid DC AC	rs206131	T	C	-0.1238	0.02757	7.34e-06	0.021887	0.024903	0.3795	20.1636	0.005918	TRUE	9.64e-06
Myeloid DC AC	rs569911	C	T	0.1529	0.02614	5.43e-09	0.015303	0.020097	0.4464	34.214	0.0100005	TRUE	7.42e-09
Myeloid DC AC	rs6048352	G	A	-0.1264	0.02708	3.17e-06	0.0084121	0.021406	0.6943	21.787	0.00639141	TRUE	3.66e-06
Myeloid DC AC	rs62504404	A	G	0.1205	0.0252	1.81e-06	-0.021426	0.020822	0.3035	22.8651	0.00670557	TRUE	2.55e-06
Myeloid DC AC	rs71632979	G	A	0.6546	0.02797	2.29e-112	0.080619	0.031547	0.0106	547.731	0.139204	TRUE	3.27e-113
Myeloid DC AC	rs72794768	A	C	0.5531	0.1168	2.27e-06	-0.0051119	0.093812	0.9565	22.4244	0.00657719	TRUE	2.38e-06
Myeloid DC AC	rs76168011	G	C	-0.8214	0.1815	6.25e-06	-0.044096	0.081368	0.5879	20.4812	0.00601067	TRUE	7.47e-06
Myeloid DC AC	rs79275634	A	G	0.574	0.1265	5.91e-06	-0.043876	0.062295	0.4812	20.5894	0.00604221	TRUE	7.44e-06
Myeloid DC %DC	rs10735429	G	A	-0.1364	0.02991	5.31e-06	0.012206	0.020905	0.5593	20.7968	0.00606179	TRUE	6.42e-06
Myeloid DC %DC	rs114586806	T	C	0.3577	0.07639	2.93e-06	0.048886	0.08263	0.5541	21.9263	0.00638891	TRUE	3.61e-06
Myeloid DC %DC	rs11715127	C	G	-0.1682	0.03678	5e-06	-0.00075981	0.035002	0.9827	20.9136	0.00609563	TRUE	5.16e-06
Myeloid DC %DC	rs12628370	T	C	-0.1675	0.03597	3.35e-06	0.027078	0.02823	0.3375	21.6845	0.0063189	TRUE	4.59e-06
Myeloid DC %DC	rs1330145	G	T	0.1193	0.02592	4.35e-06	0.0011053	0.018723	0.9529	21.1841	0.006174	TRUE	4.53e-06
Myeloid DC %DC	rs141267173	T	C	-0.2542	0.05602	5.9e-06	0.10186	0.049868	0.0411	20.5904	0.006002	TRUE	1.07e-05
Myeloid DC %DC	rs142472859	C	T	0.7369	0.1648	8.07e-06	-0.093735	0.063931	0.1426	19.9941	0.0058292	TRUE	1.24e-05
Myeloid DC %DC	rs143140559	T	C	0.6438	0.1286	5.78e-07	0.12914	0.091252	0.157	25.0622	0.00729601	TRUE	9.68e-07
Myeloid DC %DC	rs145330472	A	G	-0.3648	0.07932	4.4e-06	-0.036387	0.098718	0.7124	21.1516	0.00616459	TRUE	5.22e-06
Myeloid DC %DC	rs1571857	T	C	-0.2037	0.04568	8.53e-06	0.056	0.039981	0.1613	19.8852	0.00579763	TRUE	1.31e-05
Myeloid DC %DC	rs17767335	C	T	1.198	0.2622	5.09e-06	0.065304	0.073966	0.3773	20.876	0.00608476	TRUE	6.7e-06
Myeloid DC %DC	rs196051	G	A	0.1185	0.02668	9.16e-06	0.028041	0.02286	0.22	19.7272	0.00575182	TRUE	1.35e-05
Myeloid DC %DC	rs4752481	T	G	0.1266	0.02587	1.03e-06	-0.031679	0.018657	0.08951	23.9483	0.00697398	TRUE	1.78e-06
Myeloid DC %DC	rs4921823	T	C	-0.3324	0.07035	2.39e-06	-0.037593	0.053933	0.4858	22.3251	0.00650437	TRUE	3.02e-06
Myeloid DC %DC	rs6079813	A	G	-0.5066	0.1102	4.44e-06	0.048459	0.046803	0.3005	21.1333	0.00615927	TRUE	6.15e-06
Myeloid DC %DC	rs62272723	T	G	0.2972	0.05987	7.27e-07	0.0062354	0.053225	0.9067	24.6422	0.0071746	TRUE	7.75e-07
Myeloid DC %DC	rs66730637	T	C	-0.2154	0.04634	3.48e-06	0.058417	0.02756	0.03404	21.6062	0.00629625	TRUE	6.55e-06
Myeloid DC %DC	rs71632979	G	A	0.6258	0.0287	8.46e-99	0.080619	0.031547	0.0106	475.453	0.122367	TRUE	4.45e-99
Myeloid DC %DC	rs71639910	A	G	0.2526	0.05138	9.22e-07	-0.015286	0.066103	0.8171	24.1701	0.00703812	TRUE	1.02e-06
Myeloid DC %DC	rs73064521	T	A	-0.2695	0.05971	6.58e-06	0.041863	0.090299	0.6429	20.3715	0.00593857	TRUE	7.78e-06
Myeloid DC %DC	rs73180904	T	C	0.2116	0.04675	6.22e-06	-0.091013	0.045421	0.0451	20.4865	0.0059719	TRUE	1.12e-05
Myeloid DC %DC	rs74341264	A	G	-0.2585	0.0396	7.62e-11	-0.086772	0.07856	0.2694	42.6119	0.0123419	TRUE	1.59e-10
Myeloid DC %DC	rs79631949	T	C	0.5111	0.1141	7.71e-06	-0.18949	0.16415	0.2484	20.0651	0.00584976	TRUE	1.29e-05
Myeloid DC %DC	rs876036	C	T	0.1584	0.02961	9.42e-08	-0.0039494	0.019965	0.8432	28.6176	0.00832242	TRUE	1.04e-07
Plasmacytoid DC AC	rs115638174	T	C	-0.7983	0.166	1.59e-06	0.14204	0.097349	0.1445	23.1268	0.00680776	TRUE	2.55e-06
Plasmacytoid DC AC	rs117039412	A	T	2.012	0.4152	1.32e-06	0.0043366	0.079125	0.9563	23.4823	0.00691169	TRUE	1.38e-06
Plasmacytoid DC AC	rs11776881	C	A	0.1139	0.02439	3.14e-06	0.021156	0.019843	0.2863	21.8084	0.00642215	TRUE	4.37e-06
Plasmacytoid DC AC	rs117839924	C	T	1.338	0.2948	5.87e-06	0.019364	0.06884	0.7785	20.5995	0.00606832	TRUE	6.52e-06
Plasmacytoid DC AC	rs117990934	C	G	-1.178	0.2619	7.07e-06	-0.062678	0.072557	0.3877	20.2311	0.00596044	TRUE	9.38e-06
Plasmacytoid DC AC	rs12616455	A	G	0.1321	0.02633	5.57e-07	0.010086	0.024169	0.6764	25.1712	0.0074051	TRUE	6.51e-07
Plasmacytoid DC AC	rs138423727	C	T	0.3131	0.06882	5.55e-06	-0.075345	0.056487	0.1823	20.6984	0.00609727	TRUE	8.45e-06
Plasmacytoid DC AC	rs142129101	C	A	-0.7037	0.155	5.85e-06	-0.036469	0.086241	0.6724	20.6116	0.00607186	TRUE	7.38e-06
Plasmacytoid DC AC	rs144152085	G	C	-1.824	0.3956	4.17e-06	0.085894	0.070007	0.2198	21.2587	0.0062613	TRUE	6.06e-06
Plasmacytoid DC AC	rs147983983	G	T	0.3127	0.06932	6.69e-06	0.093976	0.10947	0.3906	20.3488	0.0059949	TRUE	8.81e-06
Plasmacytoid DC AC	rs16944211	T	C	-1.205	0.2342	2.81e-07	0.07478	0.062792	0.2337	26.4728	0.00778504	TRUE	4.29e-07
Plasmacytoid DC AC	rs16977238	A	G	0.152	0.034	8.07e-06	-0.008335	0.031715	0.7927	19.9862	0.0058887	TRUE	8.92e-06
Plasmacytoid DC AC	rs17582557	C	T	0.4301	0.09125	2.54e-06	0.013911	0.041509	0.7375	22.2164	0.00654151	TRUE	2.88e-06
Plasmacytoid DC AC	rs186765793	T	C	-0.3111	0.06766	4.42e-06	-0.0075313	0.036364	0.8359	21.1415	0.00622699	TRUE	4.85e-06
Plasmacytoid DC AC	rs192992420	T	C	-1.742	0.3865	6.78e-06	-0.029754	0.11273	0.7918	20.3141	0.00598474	TRUE	7.56e-06
Plasmacytoid DC AC	rs2164210	C	T	0.1937	0.02628	2.12e-13	0.0065328	0.025426	0.7972	54.3261	0.0158462	TRUE	2.48e-13
Plasmacytoid DC AC	rs217667	T	C	0.1614	0.03341	1.42e-06	-0.015668	0.022278	0.4819	23.3375	0.00686935	TRUE	1.8e-06
Plasmacytoid DC AC	rs55901425	C	T	1.044	0.2255	3.81e-06	-0.0098921	0.063752	0.8767	21.4342	0.00631266	TRUE	4.09e-06
Plasmacytoid DC AC	rs6708784	G	A	0.1169	0.02406	1.24e-06	-0.034678	0.0201	0.08447	23.6068	0.00694808	TRUE	2.16e-06
Plasmacytoid DC AC	rs73064418	C	T	-0.2167	0.04768	5.69e-06	0.034014	0.030894	0.2709	20.656	0.00608485	TRUE	8.04e-06
Plasmacytoid DC AC	rs7560153	G	T	-0.6432	0.1424	6.51e-06	-0.075948	0.054276	0.1617	20.402	0.00601048	TRUE	9.84e-06
Plasmacytoid DC AC	rs76924856	G	T	-0.2103	0.04684	7.32e-06	0.037065	0.047475	0.435	20.1579	0.00593899	TRUE	9.41e-06
Plasmacytoid DC AC	rs77908862	C	T	0.2251	0.04706	1.79e-06	-0.041174	0.030571	0.178	22.8795	0.00673546	TRUE	2.75e-06
Plasmacytoid DC AC	rs876039	C	G	-0.1971	0.02752	9.51e-13	-0.0027161	0.020019	0.8921	51.2952	0.0149754	TRUE	1.06e-12
DC AC	rs115102594	G	C	-0.252	0.05419	3.43e-06	0.0091686	0.028367	0.7465	21.6253	0.00636859	TRUE	3.94e-06
DC AC	rs115751481	A	T	-0.3782	0.08174	3.84e-06	0.06403	0.059256	0.2799	21.4079	0.00630495	TRUE	5.39e-06
DC AC	rs11748731	T	C	0.3124	0.06744	3.75e-06	0.018838	0.048132	0.6955	21.4579	0.00631958	TRUE	4.32e-06
DC AC	rs12144062	T	C	0.1591	0.03557	8e-06	-0.0023486	0.027731	0.9325	20.0066	0.00589468	TRUE	8.42e-06
DC AC	rs138192280	T	C	0.1545	0.0336	4.4e-06	0.02279	0.025293	0.3676	21.1436	0.00622759	TRUE	5.92e-06
DC AC	rs147431504	G	C	0.9392	0.2001	2.78e-06	-0.29015	0.20141	0.1497	22.0304	0.0064871	TRUE	5.33e-06
DC AC	rs17017403	C	T	-0.195	0.04252	4.68e-06	0.03957	0.034915	0.2571	21.0321	0.00619497	TRUE	6.7e-06
DC AC	rs17438107	T	A	0.1983	0.04369	5.88e-06	0.029507	0.044712	0.5093	20.6007	0.00606866	TRUE	7.24e-06
DC AC	rs191217950	A	G	0.6722	0.127	1.28e-07	0.15544	0.091336	0.08878	28.0149	0.00823481	TRUE	2.28e-07
DC AC	rs2322660	T	C	0.1262	0.02779	5.77e-06	0.0089835	0.023575	0.7032	20.6225	0.00607505	TRUE	6.64e-06
DC AC	rs2490034	A	G	0.1328	0.02893	4.61e-06	-0.0022506	0.031237	0.9426	21.0717	0.00620655	TRUE	4.83e-06
DC AC	rs28854187	A	G	0.1282	0.02716	2.45e-06	-0.031354	0.02129	0.1408	22.2801	0.00656014	TRUE	3.92e-06
DC AC	rs55971447	T	C	0.5889	0.02846	1.2e-89	0.075671	0.031551	0.01647	428.167	0.112611	TRUE	8.91e-90
DC AC	rs62504404	A	G	0.125	0.02491	5.48e-07	-0.021426	0.020822	0.3035	25.181	0.00740795	TRUE	7.85e-07
DC AC	rs6782857	A	G	0.1846	0.04063	5.74e-06	-0.043171	0.048699	0.3754	20.6429	0.00608101	TRUE	7.64e-06
DC AC	rs75072970	C	T	0.3483	0.05681	9.74e-10	-0.0033224	0.048882	0.9458	37.5887	0.0110179	TRUE	1.04e-09
DC AC	rs76168011	G	C	-0.7956	0.1796	9.74e-06	-0.044096	0.081368	0.5879	19.6235	0.00578247	TRUE	1.16e-05
DC AC	rs79275634	A	G	0.5945	0.1248	1.98e-06	-0.043876	0.062295	0.4812	22.6921	0.00668064	TRUE	2.53e-06
DC AC	rs911228	A	G	0.1199	0.02567	3.09e-06	-0.0020307	0.020283	0.9203	21.8166	0.00642455	TRUE	3.3e-06
DC AC	rs9590896	A	G	-0.1209	0.02728	9.58e-06	0.021964	0.024761	0.3751	19.641	0.00578759	TRUE	1.26e-05
CD62L- DC AC	rs112701148	T	G	-0.2246	0.05013	7.7e-06	0.065305	0.048008	0.1737	20.0735	0.00589173	TRUE	1.17e-05
CD62L- DC AC	rs116910026	T	C	0.2767	0.05667	1.09e-06	-0.068711	0.066908	0.3044	23.8403	0.00698957	TRUE	1.54e-06
CD62L- DC AC	rs139058442	A	G	0.3107	0.07021	9.94e-06	-0.13779	0.070409	0.05036	19.5832	0.00574865	TRUE	1.75e-05
CD62L- DC AC	rs143140559	T	C	0.7418	0.1284	8.28e-09	0.12914	0.091252	0.157	33.3767	0.0097582	TRUE	1.48e-08
CD62L- DC AC	rs147678401	A	G	0.3283	0.06281	1.83e-07	-0.071116	0.040474	0.0789	27.3202	0.00800166	TRUE	3.36e-07
CD62L- DC AC	rs149812305	C	T	-0.36	0.0755	1.94e-06	0.016153	0.10594	0.8788	22.7358	0.00666792	TRUE	2.1e-06
CD62L- DC AC	rs151030554	A	C	-2.086	0.4634	6.98e-06	0.080201	0.065081	0.2178	20.2636	0.00594718	TRUE	1.02e-05
CD62L- DC AC	rs17438107	T	A	0.2057	0.04421	3.38e-06	0.029507	0.044712	0.5093	21.6485	0.00635105	TRUE	4.23e-06
CD62L- DC AC	rs35519924	A	G	0.128	0.02738	3.04e-06	0.011703	0.021958	0.594	21.8551	0.00641128	TRUE	3.7e-06
CD62L- DC AC	rs35740507	C	T	-4.152	0.8762	2.24e-06	0.027425	0.081982	0.738	22.4547	0.00658602	TRUE	2.55e-06
CD62L- DC AC	rs6048352	G	A	-0.1219	0.02717	7.55e-06	0.0084121	0.021406	0.6943	20.1293	0.00590799	TRUE	8.59e-06
CD62L- DC AC	rs71632979	G	A	0.7524	0.02735	1.4e-150	0.080619	0.031547	0.0106	756.803	0.182635	TRUE	3.31e-153
CD62L- DC AC	rs71639910	A	G	0.3586	0.05081	2.05e-12	-0.015286	0.066103	0.8171	49.8106	0.0144933	TRUE	2.33e-12
CD62L- DC AC	rs73231298	A	G	0.1337	0.02799	1.87e-06	-0.016011	0.028472	0.5739	22.8169	0.00669154	TRUE	2.28e-06
CD62L- DC AC	rs74341264	A	G	-0.3652	0.03894	1.18e-20	-0.086772	0.07856	0.2694	87.9568	0.0253116	TRUE	3.25e-20
CD62L- DC AC	rs75055130	C	G	-1.139	0.2448	3.39e-06	0.015526	0.078643	0.8435	21.6483	0.006351	TRUE	3.71e-06
CD62L- DC AC	rs771894	A	G	0.2383	0.05385	9.91e-06	0.047962	0.062028	0.4394	19.5829	0.00574854	TRUE	1.26e-05
CD62L- DC AC	rs9855547	G	T	0.1447	0.03248	8.68e-06	0.023404	0.020632	0.2567	19.8475	0.00582576	TRUE	1.23e-05
CD62L- DC %DC	rs112985320	T	C	-0.855	0.1882	5.73e-06	0.066933	0.076529	0.3818	20.6392	0.00601614	TRUE	7.64e-06
CD62L- DC %DC	rs116473196	T	C	-0.9935	0.2113	2.68e-06	-0.0092159	0.077275	0.9051	22.1074	0.00644134	TRUE	2.98e-06
CD62L- DC %DC	rs138315340	T	A	0.2575	0.05769	8.35e-06	-0.044067	0.056173	0.4328	19.9229	0.00580857	TRUE	1.07e-05
CD62L- DC %DC	rs143032729	G	A	0.4142	0.07525	3.97e-08	-0.04359	0.06213	0.4829	30.2975	0.00880666	TRUE	5.22e-08
CD62L- DC %DC	rs143140559	T	C	0.6557	0.1304	5.15e-07	0.12914	0.091252	0.157	25.2845	0.00736025	TRUE	8.66e-07
CD62L- DC %DC	rs148188224	G	C	-1.426	0.3084	3.95e-06	-0.090638	0.061437	0.1401	21.3801	0.00623077	TRUE	6.12e-06
CD62L- DC %DC	rs149812305	C	T	-0.3592	0.07663	2.88e-06	0.016153	0.10594	0.8788	21.9723	0.00640223	TRUE	3.11e-06
CD62L- DC %DC	rs1515318	A	G	-0.1257	0.02658	2.34e-06	0.0070029	0.020047	0.7269	22.3646	0.00651579	TRUE	2.68e-06
CD62L- DC %DC	rs2024391	T	C	0.1625	0.0348	3.13e-06	-0.0055505	0.027931	0.8425	21.8046	0.00635369	TRUE	3.5e-06
CD62L- DC %DC	rs2332920	G	A	0.1217	0.02693	6.4e-06	0.002641	0.022647	0.9072	20.4225	0.00595334	TRUE	6.83e-06
CD62L- DC %DC	rs28895017	A	C	-4.181	0.9319	7.48e-06	-0.083527	0.071349	0.2417	20.129	0.00586829	TRUE	1.09e-05
CD62L- DC %DC	rs41275192	C	T	0.4062	0.09061	7.61e-06	0.017098	0.060498	0.7775	20.0968	0.00585897	TRUE	8.5e-06
CD62L- DC %DC	rs4680245	A	G	-0.3312	0.07348	6.81e-06	-0.0719	0.055453	0.1948	20.3162	0.00592254	TRUE	1.02e-05
CD62L- DC %DC	rs56199187	T	C	0.7548	0.02809	2.11e-144	0.0494	0.037559	0.1884	722.038	0.174741	TRUE	1.86e-147
CD62L- DC %DC	rs62300075	C	A	0.1381	0.027	3.32e-07	-0.016423	0.019496	0.3996	26.1613	0.00761353	TRUE	4.46e-07
CD62L- DC %DC	rs6537835	A	G	-0.2072	0.03711	2.54e-08	0.014109	0.032247	0.6617	31.1744	0.00905922	TRUE	3.06e-08
CD62L- DC %DC	rs702185	G	A	0.2232	0.04854	4.41e-06	0.051887	0.061114	0.3959	21.1441	0.0061624	TRUE	5.79e-06
CD62L- DC %DC	rs7163051	A	G	0.1266	0.02752	4.35e-06	-0.021508	0.02196	0.3274	21.1627	0.00616779	TRUE	6e-06
CD62L- DC %DC	rs74341264	A	G	-0.3829	0.03987	1.43e-21	-0.086772	0.07856	0.2694	92.2313	0.026335	TRUE	4.04e-21
CD62L- DC %DC	rs78548019	T	C	-1.039	0.231	7.06e-06	-0.011455	0.06731	0.8649	20.2305	0.00589772	TRUE	7.66e-06
CD62L- DC %DC	rs79979402	G	A	0.2373	0.05218	5.64e-06	0.069941	0.075043	0.3513	20.6818	0.00602847	TRUE	7.53e-06
CD86+ myeloid DC AC	rs112966518	G	T	-0.1444	0.03211	7.18e-06	-0.052253	0.024683	0.03426	20.2234	0.00593544	TRUE	1.34e-05
CD86+ myeloid DC AC	rs113995133	A	G	-0.6058	0.1285	2.51e-06	0.10078	0.095139	0.2895	22.2255	0.00651923	TRUE	3.57e-06
CD86+ myeloid DC AC	rs115849513	T	A	-0.3927	0.08325	2.5e-06	-0.013723	0.044795	0.7593	22.2512	0.00652671	TRUE	2.8e-06
CD86+ myeloid DC AC	rs12005879	A	G	-0.2492	0.05518	6.53e-06	-0.006461	0.050776	0.8987	20.3954	0.00598563	TRUE	6.97e-06
CD86+ myeloid DC AC	rs12134798	T	C	0.1639	0.03471	2.45e-06	-0.034644	0.023299	0.137	22.2971	0.00654009	TRUE	3.85e-06
CD86+ myeloid DC AC	rs139939515	T	C	-0.5561	0.1174	2.28e-06	0.094029	0.096734	0.331	22.4372	0.00658092	TRUE	3.12e-06
CD86+ myeloid DC AC	rs140205436	T	C	-2.409	0.5106	2.48e-06	-0.031031	0.094044	0.7414	22.2593	0.00652908	TRUE	2.83e-06
CD86+ myeloid DC AC	rs143140559	T	C	0.7391	0.1304	1.55e-08	0.12914	0.091252	0.157	32.1256	0.00939585	TRUE	2.76e-08
CD86+ myeloid DC AC	rs147678401	A	G	0.3116	0.06427	1.3e-06	-0.071116	0.040474	0.0789	23.506	0.00689223	TRUE	2.29e-06
CD86+ myeloid DC AC	rs16938204	T	C	0.1278	0.02818	5.94e-06	-0.034408	0.020803	0.09814	20.5674	0.00603581	TRUE	9.71e-06
CD86+ myeloid DC AC	rs185312213	G	T	-0.7215	0.1571	4.53e-06	-0.14484	0.10963	0.1864	21.0921	0.00618884	TRUE	6.89e-06
CD86+ myeloid DC AC	rs3789359	C	T	-0.3862	0.08529	6.16e-06	0.027312	0.048874	0.5763	20.5035	0.00601717	TRUE	7.41e-06
CD86+ myeloid DC AC	rs6656063	T	C	0.1405	0.02956	2.09e-06	0.034849	0.021306	0.1019	22.5914	0.00662585	TRUE	3.51e-06
CD86+ myeloid DC AC	rs71632979	G	A	0.8088	0.02785	9.71e-166	0.080619	0.031547	0.0106	843.397	0.199366	TRUE	2.24e-169
CD86+ myeloid DC AC	rs71639910	A	G	0.3667	0.05205	2.25e-12	-0.015286	0.066103	0.8171	49.6341	0.0144427	TRUE	2.55e-12
CD86+ myeloid DC AC	rs72711599	A	G	0.2153	0.04595	2.92e-06	-0.040087	0.04515	0.3746	21.9542	0.00644015	TRUE	3.87e-06
CD86+ myeloid DC AC	rs72846852	T	C	-0.3544	0.07783	5.47e-06	-0.00047271	0.078496	0.9952	20.7345	0.00608454	TRUE	5.65e-06
CD86+ myeloid DC AC	rs74341264	A	G	-0.355	0.04006	1.25e-18	-0.086772	0.07856	0.2694	78.5299	0.0226603	TRUE	3.27e-18
CD86+ myeloid DC AC	rs75700156	C	T	-1.333	0.2966	7.24e-06	-0.005721	0.077966	0.9415	20.1984	0.00592817	TRUE	7.58e-06
CD86+ myeloid DC AC	rs79497887	G	C	-0.2163	0.04565	2.26e-06	-0.009845	0.053887	0.855	22.4508	0.00658487	TRUE	2.45e-06
CD86+ myeloid DC AC	rs923967	A	T	-0.1177	0.0264	8.53e-06	0.00015994	0.019885	0.9936	19.8767	0.0058343	TRUE	8.79e-06
CD86+ myeloid DC AC	rs9557311	A	G	0.1673	0.03771	9.41e-06	-0.060746	0.033632	0.07088	19.6824	0.0057776	TRUE	1.61e-05
CD86+ myeloid DC %DC	rs113345111	G	A	0.2938	0.06497	6.31e-06	-0.066882	0.062648	0.2857	20.4493	0.00596111	TRUE	8.78e-06
CD86+ myeloid DC %DC	rs113404917	T	C	0.2353	0.05309	9.64e-06	-0.017054	0.04015	0.671	19.6435	0.00572756	TRUE	1.11e-05
CD86+ myeloid DC %DC	rs113995133	A	G	-0.6667	0.1287	2.34e-07	0.10078	0.095139	0.2895	26.8351	0.0078081	TRUE	3.43e-07
CD86+ myeloid DC %DC	rs114566711	T	A	-1.864	0.391	1.95e-06	-0.1679	0.11304	0.1374	22.7268	0.00662063	TRUE	3.16e-06
CD86+ myeloid DC %DC	rs117690664	A	C	-2.515	0.5157	1.12e-06	0.015665	0.10034	0.8759	23.7838	0.00692642	TRUE	1.22e-06
CD86+ myeloid DC %DC	rs139939515	T	C	-0.6222	0.1176	1.3e-07	0.094029	0.096734	0.331	27.9927	0.00814217	TRUE	1.85e-07
CD86+ myeloid DC %DC	rs140205436	T	C	-2.273	0.5121	9.34e-06	-0.031031	0.094044	0.7414	19.701	0.00574425	TRUE	1.06e-05
CD86+ myeloid DC %DC	rs143140559	T	C	0.6732	0.1308	2.8e-07	0.12914	0.091252	0.157	26.4894	0.00770828	TRUE	4.71e-07
CD86+ myeloid DC %DC	rs143512471	A	G	-0.3741	0.08154	4.63e-06	-0.038927	0.076129	0.6091	21.0491	0.00613489	TRUE	5.52e-06
CD86+ myeloid DC %DC	rs143555771	T	C	-1.586	0.3474	5.19e-06	-0.028248	0.052853	0.593	20.8424	0.006075	TRUE	6.18e-06
CD86+ myeloid DC %DC	rs144259606	C	A	1.672	0.3718	7.1e-06	-0.09226	0.20066	0.6457	20.2234	0.00589565	TRUE	9.17e-06
CD86+ myeloid DC %DC	rs1996740	G	A	-0.1204	0.02608	4.07e-06	-0.0081264	0.018902	0.6673	21.3127	0.00621123	TRUE	4.71e-06
CD86+ myeloid DC %DC	rs3789359	C	T	-0.3803	0.0855	8.94e-06	0.027312	0.048874	0.5763	19.7843	0.00576838	TRUE	1.07e-05
CD86+ myeloid DC %DC	rs6656063	T	C	0.1357	0.02958	4.64e-06	0.034849	0.021306	0.1019	21.0457	0.0061339	TRUE	7.7e-06
CD86+ myeloid DC %DC	rs71632979	G	A	0.8089	0.02792	4.22e-165	0.080619	0.031547	0.0106	839.38	0.19753	TRUE	1.06e-168
CD86+ myeloid DC %DC	rs71639910	A	G	0.3612	0.0521	4.9e-12	-0.015286	0.066103	0.8171	48.064	0.0138991	TRUE	5.61e-12
CD86+ myeloid DC %DC	rs72745440	A	C	-0.5139	0.11	3.13e-06	-0.030732	0.073683	0.6766	21.8259	0.00635985	TRUE	3.6e-06
CD86+ myeloid DC %DC	rs74341264	A	G	-0.3508	0.0401	3.34e-18	-0.086772	0.07856	0.2694	76.5298	0.0219501	TRUE	8.74e-18
CD86+ myeloid DC %DC	rs76522264	C	G	-2.6	0.5564	3.08e-06	-0.011788	0.066993	0.8603	21.836	0.00636277	TRUE	3.34e-06
CD86+ myeloid DC %DC	rs77148097	G	A	-0.225	0.04933	5.26e-06	-0.029917	0.045632	0.5121	20.8038	0.00606383	TRUE	6.53e-06
CD86+ myeloid DC %DC	rs77768825	G	A	0.2261	0.04991	6.1e-06	-0.035417	0.043368	0.4141	20.5223	0.00598227	TRUE	7.89e-06
CD86+ myeloid DC %DC	rs78169719	C	A	-0.443	0.09659	4.68e-06	0.17961	0.080148	0.02502	21.035	0.00613081	TRUE	9.03e-06
CD86+ myeloid DC %DC	rs950485	C	A	0.1227	0.02577	2.01e-06	0.015881	0.020397	0.4362	22.6705	0.00660432	TRUE	2.62e-06
CD86+ plasmacytoid DC AC	rs112496823	C	A	0.1603	0.03305	1.29e-06	0.010514	0.03125	0.7365	23.5247	0.00692407	TRUE	1.47e-06
CD86+ plasmacytoid DC AC	rs11701450	G	C	0.3632	0.08004	5.9e-06	0.024847	0.053786	0.6441	20.591	0.00606583	TRUE	6.93e-06
CD86+ plasmacytoid DC AC	rs118148569	T	C	0.2729	0.05772	2.36e-06	-0.16015	0.086609	0.06444	22.354	0.00658175	TRUE	4.24e-06
CD86+ plasmacytoid DC AC	rs11852100	C	A	0.2639	0.0548	1.53e-06	0.02374	0.046021	0.6059	23.1909	0.00682649	TRUE	1.86e-06
CD86+ plasmacytoid DC AC	rs13088702	C	T	0.3946	0.07957	7.45e-07	-0.030779	0.035328	0.3836	24.5932	0.0072363	TRUE	9.98e-07
CD86+ plasmacytoid DC AC	rs139557155	G	A	0.2575	0.05462	2.52e-06	-0.0042155	0.092808	0.9638	22.2255	0.00654417	TRUE	2.64e-06
CD86+ plasmacytoid DC AC	rs140090913	A	G	-1.091	0.2411	6.19e-06	-0.13373	0.15531	0.3892	20.4765	0.00603229	TRUE	8.26e-06
CD86+ plasmacytoid DC AC	rs142245023	A	G	0.7025	0.1505	3.17e-06	0.032644	0.047355	0.4906	21.7881	0.00641622	TRUE	3.97e-06
CD86+ plasmacytoid DC AC	rs2725015	G	A	-0.1473	0.02834	2.17e-07	-0.011751	0.024795	0.6356	27.0151	0.00794323	TRUE	2.59e-07
CD86+ plasmacytoid DC AC	rs313778	T	C	-0.2171	0.04867	8.45e-06	0.079242	0.050933	0.1198	19.8974	0.00586271	TRUE	1.35e-05
CD86+ plasmacytoid DC AC	rs56164117	C	T	-0.1223	0.02608	2.87e-06	0.024464	0.02087	0.2411	21.9906	0.00647547	TRUE	4.15e-06
CD86+ plasmacytoid DC AC	rs61852527	G	A	-0.2618	0.0509	2.84e-07	0.015086	0.059739	0.8006	26.4548	0.00777977	TRUE	3.19e-07
CD86+ plasmacytoid DC AC	rs75070627	C	T	0.9624	0.1978	1.19e-06	0.054914	0.080299	0.4941	23.6733	0.0069675	TRUE	1.52e-06
CD86+ plasmacytoid DC AC	rs78379738	G	T	0.3098	0.06801	5.42e-06	0.1618	0.095865	0.09145	20.75	0.00611237	TRUE	8.97e-06
CD86+ plasmacytoid DC AC	rs79116372	T	A	-0.3011	0.06551	4.44e-06	0.014954	0.048582	0.7582	21.1255	0.00622229	TRUE	5.01e-06
CD86+ plasmacytoid DC %DC	rs10170363	T	C	0.1318	0.02687	9.8e-07	-0.027314	0.02112	0.1959	24.06	0.00700628	TRUE	1.51e-06
CD86+ plasmacytoid DC %DC	rs11166208	A	G	-1.201	0.2713	9.94e-06	0.23493	0.13975	0.09275	19.5969	0.00571404	TRUE	1.64e-05
CD86+ plasmacytoid DC %DC	rs11231693	A	G	-0.2631	0.05451	1.45e-06	0.017616	0.039403	0.6548	23.2964	0.00678544	TRUE	1.71e-06
CD86+ plasmacytoid DC %DC	rs112496823	C	A	0.1585	0.03308	1.72e-06	0.010514	0.03125	0.7365	22.9577	0.00668743	TRUE	1.97e-06
CD86+ plasmacytoid DC %DC	rs117919713	G	C	0.2457	0.05442	6.55e-06	-0.061207	0.069472	0.3783	20.3842	0.00594224	TRUE	8.62e-06
CD86+ plasmacytoid DC %DC	rs11811863	T	C	-0.1537	0.03086	6.63e-07	-0.015664	0.026863	0.5598	24.806	0.00722194	TRUE	8.28e-07
CD86+ plasmacytoid DC %DC	rs11852100	C	A	0.2436	0.05467	8.61e-06	0.02374	0.046021	0.6059	19.8544	0.0057887	TRUE	1.03e-05
CD86+ plasmacytoid DC %DC	rs139557155	G	A	0.277	0.05451	3.93e-07	-0.0042155	0.092808	0.9638	25.823	0.00751582	TRUE	4.14e-07
CD86+ plasmacytoid DC %DC	rs140090913	A	G	-1.154	0.2432	2.17e-06	-0.13373	0.15531	0.3892	22.5156	0.00655952	TRUE	2.91e-06
CD86+ plasmacytoid DC %DC	rs1915087	C	T	0.1569	0.03084	3.85e-07	0.011789	0.025018	0.6375	25.8832	0.00753319	TRUE	4.93e-07
CD86+ plasmacytoid DC %DC	rs3845548	T	C	-0.2739	0.02938	1.98e-20	0.08957	0.03587	0.01252	86.9121	0.024854	TRUE	8.26e-20
CD86+ plasmacytoid DC %DC	rs513617	T	C	0.1173	0.0264	9.19e-06	-0.026655	0.019951	0.1815	19.7419	0.00575608	TRUE	1.36e-05
CD86+ plasmacytoid DC %DC	rs55966096	C	T	-0.1321	0.02729	1.36e-06	-0.031636	0.021958	0.1496	23.4314	0.00682449	TRUE	2.17e-06
CD86+ plasmacytoid DC %DC	rs61852527	G	A	-0.2768	0.05083	5.54e-08	0.015086	0.059739	0.8006	29.6546	0.00862139	TRUE	6.23e-08
CD86+ plasmacytoid DC %DC	rs6463191	A	G	-0.1275	0.02658	1.69e-06	-0.011513	0.01877	0.5396	23.0097	0.00670248	TRUE	2.08e-06
CD86+ plasmacytoid DC %DC	rs6930632	T	C	-0.1504	0.03249	3.81e-06	0.0064788	0.022238	0.7708	21.4287	0.00624484	TRUE	4.28e-06
CD86+ plasmacytoid DC %DC	rs71381356	C	T	-0.2097	0.04494	3.18e-06	-0.011605	0.039612	0.7696	21.7736	0.00634471	TRUE	3.59e-06
CD86+ plasmacytoid DC %DC	rs72810797	T	C	-0.4408	0.09664	5.28e-06	0.047657	0.051532	0.3551	20.8051	0.0060642	TRUE	7.05e-06
CD86+ plasmacytoid DC %DC	rs75070627	C	T	0.9606	0.2005	1.73e-06	0.054914	0.080299	0.4941	22.9539	0.00668634	TRUE	2.2e-06
CD86+ plasmacytoid DC %DC	rs78379738	G	T	0.3227	0.06823	2.34e-06	0.1618	0.095865	0.09145	22.369	0.00651708	TRUE	3.96e-06
CD86+ plasmacytoid DC %DC	rs9607320	T	C	0.1192	0.02572	3.67e-06	-0.026118	0.02904	0.3684	21.4788	0.00625935	TRUE	5.1e-06
CD62L- myeloid DC AC	rs112501424	T	C	0.1694	0.03788	8.04e-06	-0.036083	0.038976	0.3546	19.9989	0.00586996	TRUE	1.08e-05
CD62L- myeloid DC AC	rs112701148	T	G	-0.2301	0.05114	7.06e-06	0.065305	0.048008	0.1737	20.2447	0.00594167	TRUE	1.07e-05
CD62L- myeloid DC AC	rs116910026	T	C	0.2902	0.05778	5.39e-07	-0.068711	0.066908	0.3044	25.2255	0.00739268	TRUE	7.59e-07
CD62L- myeloid DC AC	rs11830537	T	C	-0.314	0.06982	7.12e-06	0.031207	0.035118	0.3742	20.2255	0.00593607	TRUE	9.36e-06
CD62L- myeloid DC AC	rs143140559	T	C	0.8211	0.1303	3.34e-10	0.12914	0.091252	0.157	39.7103	0.0115885	TRUE	6.22e-10
CD62L- myeloid DC AC	rs147678401	A	G	0.3306	0.06429	2.86e-07	-0.071116	0.040474	0.0789	26.4435	0.00774687	TRUE	5.22e-07
CD62L- myeloid DC AC	rs17438107	T	A	0.2161	0.04523	1.84e-06	0.029507	0.044712	0.5093	22.8274	0.00669459	TRUE	2.31e-06
CD62L- myeloid DC AC	rs35519924	A	G	0.1281	0.02803	5.04e-06	0.011703	0.021958	0.594	20.8858	0.00612868	TRUE	6.09e-06
CD62L- myeloid DC AC	rs4997747	C	T	0.1346	0.02844	2.29e-06	-0.023516	0.023208	0.3109	22.3991	0.00656981	TRUE	3.19e-06
CD62L- myeloid DC AC	rs71632979	G	A	0.8094	0.02787	9.84e-166	0.080619	0.031547	0.0106	843.437	0.199373	TRUE	2.2e-169
CD62L- myeloid DC AC	rs71639910	A	G	0.401	0.05202	1.66e-14	-0.015286	0.066103	0.8171	59.4221	0.0172417	TRUE	1.9e-14
CD62L- myeloid DC AC	rs73172229	T	C	-0.1908	0.03986	1.77e-06	-0.011068	0.03511	0.7526	22.913	0.00671953	TRUE	2.01e-06
CD62L- myeloid DC AC	rs74341264	A	G	-0.4066	0.03995	5.49e-24	-0.086772	0.07856	0.2694	103.586	0.0296758	TRUE	1.59e-23
CD62L- myeloid DC %DC	rs116473040	G	A	0.4063	0.09051	7.4e-06	-0.054186	0.044662	0.225	20.1512	0.00587472	TRUE	1.06e-05
CD62L- myeloid DC %DC	rs116910026	T	C	0.273	0.05712	1.82e-06	-0.068711	0.066908	0.3044	22.8428	0.00665419	TRUE	2.56e-06
CD62L- myeloid DC %DC	rs143140559	T	C	0.7929	0.1294	1.01e-09	0.12914	0.091252	0.157	37.5464	0.0108908	TRUE	1.84e-09
CD62L- myeloid DC %DC	rs143586943	A	G	-1.817	0.4068	8.18e-06	0.25996	0.19119	0.1739	19.9502	0.00581648	TRUE	1.25e-05
CD62L- myeloid DC %DC	rs147678401	A	G	0.3059	0.06344	1.48e-06	-0.071116	0.040474	0.0789	23.2505	0.00677216	TRUE	2.61e-06
CD62L- myeloid DC %DC	rs149812305	C	T	-0.3397	0.07614	8.41e-06	0.016153	0.10594	0.8788	19.9051	0.00580341	TRUE	9.05e-06
CD62L- myeloid DC %DC	rs16864449	G	A	-1.124	0.2398	2.84e-06	0.0060735	0.047231	0.8977	21.9702	0.00640163	TRUE	3.08e-06
CD62L- myeloid DC %DC	rs17438107	T	A	0.1995	0.04469	8.32e-06	0.029507	0.044712	0.5093	19.9281	0.00581005	TRUE	1.03e-05
CD62L- myeloid DC %DC	rs17637703	G	A	0.1393	0.03014	3.94e-06	-0.031284	0.023958	0.1916	21.3607	0.00622514	TRUE	5.97e-06
CD62L- myeloid DC %DC	rs17780615	T	C	-0.1776	0.03958	7.45e-06	0.012731	0.033587	0.7047	20.1342	0.0058698	TRUE	8.53e-06
CD62L- myeloid DC %DC	rs181905377	T	C	-0.748	0.1684	9.2e-06	-0.013069	0.10873	0.9043	19.7296	0.00575253	TRUE	9.83e-06
CD62L- myeloid DC %DC	rs3012723	C	T	0.2018	0.04542	9.14e-06	-0.019884	0.023517	0.3978	19.74	0.00575555	TRUE	1.19e-05
CD62L- myeloid DC %DC	rs34558449	C	G	0.2273	0.04585	7.51e-07	0.01935	0.041071	0.6375	24.5765	0.00715562	TRUE	8.95e-07
CD62L- myeloid DC %DC	rs62300075	C	A	0.1382	0.02676	2.52e-07	-0.016423	0.019496	0.3996	26.6713	0.00776079	TRUE	3.44e-07
CD62L- myeloid DC %DC	rs6492701	C	A	-0.1278	0.02853	7.75e-06	0.045289	0.018724	0.01557	20.0659	0.00585	TRUE	1.54e-05
CD62L- myeloid DC %DC	rs6537835	A	G	-0.1661	0.0368	6.56e-06	0.014109	0.032247	0.6617	20.3725	0.00593885	TRUE	7.67e-06
CD62L- myeloid DC %DC	rs7148140	G	C	0.2287	0.05156	9.51e-06	-0.048923	0.041143	0.2344	19.6746	0.00573659	TRUE	1.36e-05
CD62L- myeloid DC %DC	rs71632979	G	A	0.8232	0.02725	8.53e-178	0.080619	0.031547	0.0106	912.594	0.211122	TRUE	3.2e-182
CD62L- myeloid DC %DC	rs71639910	A	G	0.4169	0.05126	5.86e-16	-0.015286	0.066103	0.8171	66.1465	0.0190287	TRUE	6.63e-16
CD62L- myeloid DC %DC	rs72743439	T	C	1.099	0.2389	4.4e-06	0.044836	0.065651	0.4946	21.1623	0.00616768	TRUE	5.48e-06
CD62L- myeloid DC %DC	rs7300606	C	T	-0.1337	0.02998	8.52e-06	0.0071801	0.020945	0.7317	19.8884	0.00579855	TRUE	9.59e-06
CD62L- myeloid DC %DC	rs74341264	A	G	-0.4263	0.03928	5.29e-27	-0.086772	0.07856	0.2694	117.784	0.0333876	TRUE	1.61e-26
CD62L- plasmacytoid DC AC	rs116054627	A	G	0.3356	0.06158	5.39e-08	-0.011716	0.030215	0.6982	29.7006	0.00872596	TRUE	6.36e-08
CD62L- plasmacytoid DC AC	rs11659751	A	T	0.209	0.04558	4.71e-06	0.029241	0.029858	0.3274	21.0254	0.006193	TRUE	6.37e-06
CD62L- plasmacytoid DC AC	rs116894787	C	G	0.5376	0.1152	3.19e-06	-0.23299	0.18723	0.2133	21.7778	0.00641319	TRUE	4.75e-06
CD62L- plasmacytoid DC AC	rs118054784	A	G	0.2985	0.0621	1.6e-06	0.082206	0.061401	0.1806	23.105	0.00680137	TRUE	2.44e-06
CD62L- plasmacytoid DC AC	rs12061996	G	A	-0.1861	0.04131	6.89e-06	-0.041022	0.039853	0.3033	20.2947	0.00597906	TRUE	9.39e-06
CD62L- plasmacytoid DC AC	rs13201703	A	C	0.252	0.05616	7.45e-06	-0.016389	0.042807	0.7018	20.1348	0.00593223	TRUE	8.53e-06
CD62L- plasmacytoid DC AC	rs1391986	T	G	0.7317	0.1561	2.87e-06	0.093655	0.060096	0.1191	21.9715	0.00646988	TRUE	4.63e-06
CD62L- plasmacytoid DC AC	rs1472757	C	T	-0.1252	0.02495	5.45e-07	-0.0032927	0.020694	0.8736	25.1807	0.00740787	TRUE	5.97e-07
CD62L- plasmacytoid DC AC	rs150918748	T	C	0.8677	0.1908	5.63e-06	-0.082693	0.083801	0.3238	20.6815	0.00609233	TRUE	7.61e-06
CD62L- plasmacytoid DC AC	rs16957038	A	G	1.17	0.2465	2.15e-06	-0.064246	0.071789	0.3708	22.5288	0.00663289	TRUE	2.88e-06
CD62L- plasmacytoid DC AC	rs170697	A	G	0.1127	0.02415	3.16e-06	-0.018277	0.018733	0.3292	21.7778	0.00641319	TRUE	4.33e-06
CD62L- plasmacytoid DC AC	rs17224524	C	T	-0.129	0.02753	2.87e-06	0.0026849	0.023844	0.9103	21.9567	0.00646554	TRUE	3.08e-06
CD62L- plasmacytoid DC AC	rs191779135	G	A	-0.2628	0.04325	1.38e-09	-0.16287	0.12139	0.1797	36.9214	0.0108245	TRUE	2.37e-09
CD62L- plasmacytoid DC AC	rs4462104	C	T	-0.1397	0.03017	3.76e-06	0.01896	0.025522	0.4575	21.4409	0.0063146	TRUE	4.85e-06
CD62L- plasmacytoid DC AC	rs4928176	A	G	0.111	0.02436	5.43e-06	-0.0051967	0.018885	0.7832	20.7631	0.0061162	TRUE	5.98e-06
CD62L- plasmacytoid DC AC	rs56374915	A	G	-0.1835	0.03892	2.53e-06	-0.040857	0.034171	0.2318	22.2293	0.0065453	TRUE	3.66e-06
CD62L- plasmacytoid DC AC	rs6535445	C	T	-0.2794	0.02525	5.62e-28	-0.0029834	0.019971	0.8812	122.442	0.035019	TRUE	5.35e-28
CD62L- plasmacytoid DC AC	rs7114664	C	T	0.1874	0.0397	2.44e-06	0.016166	0.022626	0.4749	22.2822	0.00656076	TRUE	3.1e-06
CD62L- plasmacytoid DC AC	rs72716416	T	C	0.3081	0.06925	8.88e-06	0.013044	0.034465	0.7051	19.7945	0.00583255	TRUE	1.02e-05
CD62L- plasmacytoid DC AC	rs75472065	C	A	0.6561	0.1466	7.9e-06	-0.045047	0.12365	0.7156	20.0296	0.00590142	TRUE	9.02e-06
CD62L- plasmacytoid DC AC	rs9403901	A	G	-0.1501	0.03311	5.98e-06	0.010179	0.029064	0.7262	20.5515	0.00605425	TRUE	6.82e-06
CD62L- plasmacytoid DC AC	rs9502274	T	A	-0.1362	0.03052	8.37e-06	0.005645	0.027447	0.8371	19.9152	0.00586792	TRUE	9.13e-06
CD62L- plasmacytoid DC AC	rs9900969	T	G	0.1321	0.02954	8.01e-06	-0.020476	0.027511	0.4567	19.9979	0.00589214	TRUE	1.02e-05
CD62L- plasmacytoid DC %DC	rs11000032	A	G	0.1292	0.02767	3.13e-06	-0.025855	0.020561	0.2086	21.8025	0.00635308	TRUE	4.64e-06
CD62L- plasmacytoid DC %DC	rs116054627	A	G	0.2959	0.063	2.74e-06	-0.011716	0.030215	0.6982	22.0602	0.00642767	TRUE	3.17e-06
CD62L- plasmacytoid DC %DC	rs148594241	C	T	-0.3282	0.07246	6.11e-06	-0.0061281	0.1156	0.9577	20.5154	0.00598027	TRUE	6.41e-06
CD62L- plasmacytoid DC %DC	rs148863428	A	G	1.06	0.232	5.07e-06	0.021901	0.082662	0.791	20.8754	0.00608458	TRUE	5.74e-06
CD62L- plasmacytoid DC %DC	rs1835019	T	C	0.1261	0.02791	6.44e-06	0.038186	0.020021	0.05648	20.4132	0.00595065	TRUE	1.13e-05
CD62L- plasmacytoid DC %DC	rs191779135	G	A	-0.2664	0.04411	1.72e-09	-0.16287	0.12139	0.1797	36.4749	0.0105833	TRUE	2.97e-09
CD62L- plasmacytoid DC %DC	rs3827963	G	A	0.1206	0.02628	4.62e-06	0.0031054	0.021679	0.8861	21.0593	0.00613784	TRUE	4.96e-06
CD62L- plasmacytoid DC %DC	rs4462104	C	T	-0.1401	0.03077	5.46e-06	0.01896	0.025522	0.4575	20.731	0.00604275	TRUE	7e-06
CD62L- plasmacytoid DC %DC	rs55971447	T	C	-0.3011	0.02899	6.7e-25	0.075671	0.031551	0.01647	107.876	0.0306651	TRUE	2.86e-24
CD62L- plasmacytoid DC %DC	rs56374915	A	G	-0.1787	0.03964	6.77e-06	-0.040857	0.034171	0.2318	20.3227	0.00592443	TRUE	9.71e-06
CD62L- plasmacytoid DC %DC	rs61859443	A	G	0.7951	0.1781	8.29e-06	0.032304	0.047836	0.4995	19.9304	0.00581073	TRUE	1.03e-05
CD62L- plasmacytoid DC %DC	rs62297340	A	C	0.1816	0.03899	3.31e-06	-0.035201	0.023888	0.1406	21.6933	0.00632145	TRUE	5.22e-06
CD62L- plasmacytoid DC %DC	rs6535445	C	T	-0.3029	0.02564	1.35e-31	-0.0029834	0.019971	0.8812	139.56	0.0393177	TRUE	1.23e-31
CD62L- plasmacytoid DC %DC	rs75472065	C	A	0.6724	0.1479	5.62e-06	-0.045047	0.12365	0.7156	20.669	0.00602477	TRUE	6.49e-06
CD62L- plasmacytoid DC %DC	rs79976443	A	G	-0.2638	0.05899	7.97e-06	-0.08757	0.074164	0.2377	19.9983	0.00583041	TRUE	1.14e-05
CD62L- plasmacytoid DC %DC	rs8044705	C	T	0.1095	0.02473	9.8e-06	0.015527	0.020154	0.4411	19.6056	0.00571657	TRUE	1.26e-05
CD62L- CD86+ myeloid DC AC	rs113995133	A	G	-0.6066	0.1283	2.38e-06	0.10078	0.095139	0.2895	22.3538	0.00655661	TRUE	3.34e-06
CD62L- CD86+ myeloid DC AC	rs117044176	A	G	-1.385	0.3101	8.27e-06	-0.066013	0.12978	0.611	19.9478	0.00585505	TRUE	9.81e-06
CD62L- CD86+ myeloid DC AC	rs117690664	A	C	-2.339	0.5107	4.81e-06	0.015665	0.10034	0.8759	20.9763	0.00615506	TRUE	5.19e-06
CD62L- CD86+ myeloid DC AC	rs11830537	T	C	-0.3134	0.06979	7.35e-06	0.031207	0.035118	0.3742	20.1656	0.00591859	TRUE	9.66e-06
CD62L- CD86+ myeloid DC AC	rs135299	A	G	0.1435	0.03123	4.46e-06	0.0040721	0.028652	0.887	21.1135	0.00619506	TRUE	4.83e-06
CD62L- CD86+ myeloid DC AC	rs143140559	T	C	0.7645	0.1298	4.22e-09	0.12914	0.091252	0.157	34.6901	0.0101383	TRUE	7.64e-09
CD62L- CD86+ myeloid DC AC	rs144101090	A	T	-0.4201	0.09454	9.12e-06	-0.082331	0.051096	0.1071	19.7458	0.00579608	TRUE	1.46e-05
CD62L- CD86+ myeloid DC AC	rs146507670	T	C	-0.4935	0.1095	6.81e-06	-0.025091	0.084857	0.7675	20.3117	0.00596121	TRUE	7.61e-06
CD62L- CD86+ myeloid DC AC	rs147678401	A	G	0.3417	0.06421	1.1e-07	-0.071116	0.040474	0.0789	28.3194	0.00829189	TRUE	2.03e-07
CD62L- CD86+ myeloid DC AC	rs162588	A	G	-0.1544	0.03158	1.06e-06	-0.021557	0.023523	0.3594	23.904	0.00700811	TRUE	1.44e-06
CD62L- CD86+ myeloid DC AC	rs2788088	A	G	-0.1286	0.02736	2.71e-06	-0.05064	0.024135	0.03589	22.0927	0.00648054	TRUE	5.21e-06
CD62L- CD86+ myeloid DC AC	rs61808511	G	T	0.1553	0.03474	8.03e-06	-0.035613	0.023238	0.1254	19.984	0.00586561	TRUE	1.26e-05
CD62L- CD86+ myeloid DC AC	rs62489014	T	C	-0.4885	0.11	9.19e-06	0.023634	0.06554	0.7184	19.7217	0.00578905	TRUE	1.05e-05
CD62L- CD86+ myeloid DC AC	rs6656063	T	C	0.1319	0.02958	8.54e-06	0.034849	0.021306	0.1019	19.8835	0.00583628	TRUE	1.39e-05
CD62L- CD86+ myeloid DC AC	rs71632979	G	A	0.9207	0.02691	1e-200	0.080619	0.031547	0.0106	1170.6	0.256846	TRUE	1.51e-228
CD62L- CD86+ myeloid DC AC	rs71639910	A	G	0.425	0.05195	3.96e-16	-0.015286	0.066103	0.8171	66.9278	0.0193773	TRUE	4.49e-16
CD62L- CD86+ myeloid DC AC	rs74341264	A	G	-0.4509	0.03985	3.72e-29	-0.086772	0.07856	0.2694	128.028	0.0364229	TRUE	1.13e-28
CD62L- CD86+ myeloid DC AC	rs77107932	C	A	-0.4223	0.08238	3.13e-07	0.03635	0.07067	0.607	26.2784	0.00769887	TRUE	3.82e-07
CD62L- CD86+ myeloid DC %DC	rs113704374	G	C	0.4006	0.0901	9.03e-06	-0.079599	0.0777	0.3056	19.7684	0.00576378	TRUE	1.23e-05
CD62L- CD86+ myeloid DC %DC	rs113995133	A	G	-0.6516	0.1277	3.54e-07	0.10078	0.095139	0.2895	26.0364	0.00757744	TRUE	5.14e-07
CD62L- CD86+ myeloid DC %DC	rs117690664	A	C	-2.506	0.5056	7.49e-07	0.015665	0.10034	0.8759	24.5668	0.0071528	TRUE	8.16e-07
CD62L- CD86+ myeloid DC %DC	rs143140559	T	C	0.71	0.1289	3.88e-08	0.12914	0.091252	0.157	30.3397	0.0088188	TRUE	6.79e-08
CD62L- CD86+ myeloid DC %DC	rs144030104	T	C	0.5823	0.1299	7.56e-06	0.015295	0.070469	0.8282	20.0944	0.00585827	TRUE	8.32e-06
CD62L- CD86+ myeloid DC %DC	rs147678401	A	G	0.3215	0.06383	4.97e-07	-0.071116	0.040474	0.0789	25.3695	0.0073848	TRUE	8.98e-07
CD62L- CD86+ myeloid DC %DC	rs162588	A	G	-0.1411	0.03136	7.1e-06	-0.021557	0.023523	0.3594	20.2443	0.0059017	TRUE	9.35e-06
CD62L- CD86+ myeloid DC %DC	rs2788088	A	G	-0.1283	0.02719	2.49e-06	-0.05064	0.024135	0.03589	22.2656	0.00648715	TRUE	4.78e-06
CD62L- CD86+ myeloid DC %DC	rs4761369	T	C	0.1553	0.03329	3.19e-06	0.026715	0.023936	0.2644	21.7628	0.00634159	TRUE	4.55e-06
CD62L- CD86+ myeloid DC %DC	rs6537835	A	G	-0.1706	0.03712	4.48e-06	0.014109	0.032247	0.6617	21.1223	0.0061561	TRUE	5.21e-06
CD62L- CD86+ myeloid DC %DC	rs71632979	G	A	0.929	0.0268	1e-200	0.080619	0.031547	0.0106	1201.61	0.260561	TRUE	3.87e-234
CD62L- CD86+ myeloid DC %DC	rs71639910	A	G	0.4245	0.05172	3.16e-16	-0.015286	0.066103	0.8171	67.3656	0.0193726	TRUE	3.61e-16
CD62L- CD86+ myeloid DC %DC	rs72659736	T	G	0.1382	0.03068	6.85e-06	0.006069	0.02221	0.7847	20.2911	0.00591527	TRUE	7.64e-06
CD62L- CD86+ myeloid DC %DC	rs74341264	A	G	-0.4505	0.03971	2.65e-29	-0.086772	0.07856	0.2694	128.703	0.0363702	TRUE	8.13e-29
CD62L- CD86+ myeloid DC %DC	rs77107932	C	A	-0.4247	0.08194	2.31e-07	0.03635	0.07067	0.607	26.8641	0.00781646	TRUE	2.83e-07
Plasmacytoid DC %DC	rs10735429	G	A	0.1338	0.02924	4.92e-06	0.012206	0.020905	0.5593	20.9391	0.00610302	TRUE	5.97e-06
Plasmacytoid DC %DC	rs10759202	A	G	-0.2618	0.05913	9.85e-06	0.0011566	0.034156	0.973	19.603	0.00571583	TRUE	1.03e-05
Plasmacytoid DC %DC	rs10910893	T	G	-0.2262	0.04889	3.86e-06	0.011872	0.027537	0.6664	21.4065	0.0062384	TRUE	4.52e-06
Plasmacytoid DC %DC	rs11715127	C	G	0.1657	0.03607	4.48e-06	-0.00075981	0.035002	0.9827	21.1034	0.00615062	TRUE	4.67e-06
Plasmacytoid DC %DC	rs12951038	T	C	0.2104	0.04683	7.24e-06	0.019533	0.049334	0.6921	20.1857	0.00588472	TRUE	8.42e-06
Plasmacytoid DC %DC	rs143032729	G	A	-0.3966	0.07264	5.11e-08	-0.04359	0.06213	0.4829	29.8094	0.00866601	TRUE	6.68e-08
Plasmacytoid DC %DC	rs196051	G	A	-0.1221	0.02607	2.91e-06	0.028041	0.02286	0.22	21.9356	0.00639161	TRUE	4.37e-06
Plasmacytoid DC %DC	rs203393	A	G	-0.1217	0.02505	1.24e-06	-0.0071447	0.022186	0.7474	23.6029	0.0068741	TRUE	1.42e-06
Plasmacytoid DC %DC	rs2164210	C	T	0.1236	0.02777	8.76e-06	0.0065328	0.025426	0.7972	19.81	0.00577584	TRUE	9.8e-06
Plasmacytoid DC %DC	rs28595889	T	A	0.1222	0.02739	8.32e-06	-0.020432	0.026035	0.4326	19.9048	0.00580332	TRUE	1.17e-05
Plasmacytoid DC %DC	rs4752481	T	G	-0.1258	0.0253	6.93e-07	-0.031679	0.018657	0.08951	24.7241	0.00719827	TRUE	1.2e-06
Plasmacytoid DC %DC	rs56199187	T	C	-0.5887	0.02799	1.97e-92	0.0494	0.037559	0.1884	442.367	0.11483	TRUE	3.82e-93
Plasmacytoid DC %DC	rs62234997	G	A	0.2108	0.04552	3.78e-06	0.0043163	0.025116	0.8636	21.4455	0.00624971	TRUE	4.11e-06
Plasmacytoid DC %DC	rs62272723	T	G	-0.2775	0.05854	2.21e-06	0.0062354	0.053225	0.9067	22.4709	0.00654657	TRUE	2.37e-06
Plasmacytoid DC %DC	rs690924	T	C	0.3577	0.07936	6.78e-06	0.04262	0.04806	0.3752	20.3158	0.00592244	TRUE	9.02e-06
Plasmacytoid DC %DC	rs73180904	T	C	-0.2075	0.04577	6e-06	-0.091013	0.045421	0.0451	20.553	0.00599115	TRUE	1.08e-05
Plasmacytoid DC %DC	rs74341264	A	G	0.2502	0.03866	1.12e-10	-0.086772	0.07856	0.2694	41.8843	0.0121337	TRUE	2.29e-10
Plasmacytoid DC %DC	rs7566	C	T	0.184	0.04158	1e-05	0.0038795	0.027187	0.8865	19.5824	0.00570986	TRUE	1.06e-05
Plasmacytoid DC %DC	rs75812106	T	C	0.679	0.1509	7.05e-06	-0.045746	0.067352	0.497	20.247	0.0059025	TRUE	8.83e-06
Plasmacytoid DC %DC	rs7593638	C	A	0.1305	0.02526	2.52e-07	-0.021213	0.018768	0.2584	26.6904	0.0077663	TRUE	3.73e-07
Plasmacytoid DC %DC	rs79053113	T	C	-1.939	0.4161	3.26e-06	-0.045548	0.057829	0.4309	21.715	0.00632775	TRUE	4.24e-06
Plasmacytoid DC %DC	rs876036	C	T	-0.1835	0.02885	2.25e-10	-0.0039494	0.019965	0.8432	40.4558	0.0117248	TRUE	2.55e-10
HLA DR++ monocyte %monocyte	rs10410907	T	C	0.1843	0.04055	5.65e-06	0.0077545	0.031108	0.8031	20.6571	0.00571323	TRUE	6.29e-06
HLA DR++ monocyte %monocyte	rs116322630	T	C	0.2678	0.05377	6.64e-07	-0.025794	0.034052	0.4488	24.8051	0.00685261	TRUE	8.81e-07
HLA DR++ monocyte %monocyte	rs116670542	A	G	-1.812	0.3917	3.85e-06	0.025627	0.081544	0.7533	21.3998	0.00591743	TRUE	4.37e-06
HLA DR++ monocyte %monocyte	rs150066324	T	A	0.5024	0.1131	9.26e-06	0.20699	0.09093	0.02282	19.7321	0.00545881	TRUE	1.79e-05
HLA DR++ monocyte %monocyte	rs187260865	T	C	-0.5052	0.09405	8.31e-08	0.06325	0.083954	0.4512	28.8542	0.0079623	TRUE	1.11e-07
HLA DR++ monocyte %monocyte	rs2090888	T	A	0.1173	0.02647	9.67e-06	-0.033985	0.02089	0.1038	19.6376	0.0054328	TRUE	1.59e-05
HLA DR++ monocyte %monocyte	rs2113347	C	G	-0.1283	0.02784	4.2e-06	-0.016731	0.019036	0.3795	21.2381	0.00587297	TRUE	5.6e-06
HLA DR++ monocyte %monocyte	rs2878953	T	C	0.2039	0.04605	9.83e-06	-0.027377	0.043805	0.532	19.6054	0.00542393	TRUE	1.21e-05
HLA DR++ monocyte %monocyte	rs61835728	T	C	-0.5588	0.1253	8.39e-06	-0.028726	0.053113	0.5886	19.8889	0.00550194	TRUE	1.02e-05
HLA DR++ monocyte %monocyte	rs62083470	C	T	-0.1742	0.03706	2.68e-06	0.041467	0.026325	0.1152	22.0946	0.00610837	TRUE	4.44e-06
HLA DR++ monocyte %monocyte	rs62395272	T	C	-0.2295	0.03657	3.91e-10	-0.0019321	0.032657	0.9528	39.3836	0.0108364	TRUE	4.18e-10
HLA DR++ monocyte %monocyte	rs7538058	G	T	0.1374	0.03081	8.53e-06	-0.0079101	0.028359	0.7803	19.888	0.00550168	TRUE	9.5e-06
HLA DR++ monocyte %monocyte	rs7624992	T	C	-0.1735	0.03914	9.57e-06	0.032127	0.027179	0.2372	19.6498	0.00543615	TRUE	1.39e-05
HLA DR++ monocyte %monocyte	rs76950373	C	T	0.1622	0.0366	9.6e-06	0.0014989	0.050596	0.9764	19.6399	0.00543344	TRUE	1.01e-05
HLA DR++ monocyte %monocyte	rs9271281	T	C	-0.3029	0.03046	5.37e-23	0.044815	0.02405	0.0624	98.8869	0.0267704	TRUE	1.79e-22
HLA DR++ monocyte %monocyte	rs9296042	T	C	-0.1923	0.02928	5.86e-11	0.034117	0.019556	0.08105	43.1337	0.011856	TRUE	1.28e-10
HLA DR++ monocyte %monocyte	rs9439731	C	T	-0.1231	0.02626	2.85e-06	0.012857	0.020711	0.5347	21.9749	0.00607549	TRUE	3.59e-06
HLA DR++ monocyte %monocyte	rs9469094	C	G	0.3326	0.05164	1.35e-10	0.071484	0.057069	0.2104	41.4832	0.0114075	TRUE	2.37e-10
HLA DR++ monocyte %leukocyte	rs115589615	T	C	-0.4683	0.09513	8.93e-07	0.067659	0.086192	0.4325	24.2333	0.00669571	TRUE	1.18e-06
HLA DR++ monocyte %leukocyte	rs35478452	C	G	-0.7033	0.1514	3.52e-06	0.11993	0.11089	0.2795	21.5789	0.00596666	TRUE	5.07e-06
HLA DR++ monocyte %leukocyte	rs62395272	T	C	-0.1829	0.03742	1.07e-06	-0.0019321	0.032657	0.9528	23.8902	0.00660153	TRUE	1.13e-06
HLA DR++ monocyte %leukocyte	rs76115039	A	T	1.447	0.3206	6.64e-06	-0.021975	0.11164	0.8439	20.3709	0.00563452	TRUE	7.23e-06
HLA DR++ monocyte %leukocyte	rs9270591	T	C	-0.2715	0.03137	7.44e-18	0.012367	0.024618	0.6154	74.905	0.0204106	TRUE	1.08e-17
HLA DR++ monocyte %leukocyte	rs9296042	T	C	-0.1611	0.02972	6.34e-08	0.034117	0.019556	0.08105	29.3828	0.00810699	TRUE	1.22e-07
HLA DR++ monocyte %leukocyte	rs9615878	A	G	0.1791	0.04031	9.2e-06	0.043584	0.02962	0.1412	19.7408	0.0054612	TRUE	1.45e-05
HLA DR++ monocyte AC	rs10753675	T	C	0.1115	0.0249	7.81e-06	0.014425	0.019352	0.456	20.0517	0.00557138	TRUE	9.91e-06
HLA DR++ monocyte AC	rs11169475	A	G	-0.3396	0.07329	3.72e-06	-0.088206	0.058763	0.1333	21.4707	0.0059633	TRUE	6.04e-06
HLA DR++ monocyte AC	rs111801150	G	A	-1.644	0.3396	1.34e-06	-0.11105	0.074868	0.138	23.4352	0.00650537	TRUE	2.19e-06
HLA DR++ monocyte AC	rs114141703	A	C	0.3833	0.08005	1.75e-06	0.01021	0.059577	0.8639	22.9274	0.00636532	TRUE	1.92e-06
HLA DR++ monocyte AC	rs115589615	T	C	-0.4684	0.09367	5.98e-07	0.067659	0.086192	0.4325	25.0053	0.00693821	TRUE	7.94e-07
HLA DR++ monocyte AC	rs117433119	C	A	1.226	0.269	5.31e-06	0.023227	0.09527	0.8074	20.7719	0.00577034	TRUE	5.95e-06
HLA DR++ monocyte AC	rs12410580	A	G	0.2562	0.05738	8.27e-06	0.012465	0.037085	0.7368	19.936	0.0055394	TRUE	9.43e-06
HLA DR++ monocyte AC	rs12659610	A	G	0.8519	0.1886	6.48e-06	0.22584	0.11681	0.05318	20.403	0.00566844	TRUE	1.18e-05
HLA DR++ monocyte AC	rs138955284	T	G	-0.9382	0.1848	4.03e-07	0.016434	0.12256	0.8933	25.7743	0.00715005	TRUE	4.39e-07
HLA DR++ monocyte AC	rs16901587	A	G	-0.1396	0.03069	5.62e-06	0.028779	0.026206	0.2721	20.6908	0.00574794	TRUE	7.98e-06
HLA DR++ monocyte AC	rs183181627	C	A	-1.803	0.3795	2.11e-06	0.088927	0.092792	0.3379	22.5719	0.00626723	TRUE	2.91e-06
HLA DR++ monocyte AC	rs34795364	C	G	-1.754	0.3818	4.49e-06	-0.050214	0.080726	0.5339	21.1051	0.00586235	TRUE	5.62e-06
HLA DR++ monocyte AC	rs35842632	T	G	0.1193	0.02672	8.23e-06	0.0066941	0.022249	0.7635	19.9346	0.00553903	TRUE	9.28e-06
HLA DR++ monocyte AC	rs55952218	A	G	0.2123	0.04485	2.28e-06	0.02887	0.030019	0.3362	22.4066	0.00622161	TRUE	3.16e-06
HLA DR++ monocyte AC	rs61289229	T	C	0.1874	0.03947	2.15e-06	-0.041723	0.043011	0.332	22.5426	0.00625916	TRUE	2.95e-06
HLA DR++ monocyte AC	rs62395272	T	C	-0.1767	0.0353	5.79e-07	-0.0019321	0.032657	0.9528	25.0567	0.00695236	TRUE	6.18e-07
HLA DR++ monocyte AC	rs73576356	T	A	-0.2957	0.06466	4.98e-06	0.065484	0.050692	0.1964	20.9137	0.00580951	TRUE	7.54e-06
HLA DR++ monocyte AC	rs74827437	G	A	0.1903	0.04129	4.21e-06	-0.013292	0.025031	0.5954	21.2416	0.00590006	TRUE	5.08e-06
HLA DR++ monocyte AC	rs9272459	A	G	-0.1649	0.02958	2.66e-08	0.017433	0.040293	0.6653	31.0774	0.00860852	TRUE	3.64e-08
CD4 Treg %CD4	rs12186662	G	A	-0.1134	0.0254	8.31e-06	0.087538	0.034409	0.01096	19.9324	0.00576591	TRUE	2.37e-05
CD4 Treg %CD4	rs13410035	T	C	-0.3267	0.06743	1.32e-06	0.064845	0.10169	0.5237	23.4743	0.00678354	TRUE	1.66e-06
CD4 Treg %CD4	rs146090095	T	A	-0.2227	0.04891	5.48e-06	-0.014458	0.068759	0.8335	20.7322	0.00599589	TRUE	5.98e-06
CD4 Treg %CD4	rs149595513	T	C	1.04	0.227	4.79e-06	-0.0050361	0.078442	0.9488	20.9901	0.00607003	TRUE	5.03e-06
CD4 Treg %CD4	rs1571025	G	A	0.2422	0.0339	1.11e-12	-0.023052	0.028404	0.417	51.0445	0.0146341	TRUE	1.61e-12
CD4 Treg %CD4	rs17009374	T	C	0.5648	0.1239	5.34e-06	0.020196	0.035163	0.5657	20.7801	0.00600965	TRUE	6.46e-06
CD4 Treg %CD4	rs181741769	C	T	1.241	0.2679	3.74e-06	-0.034735	0.093755	0.711	21.4584	0.00620463	TRUE	4.34e-06
CD4 Treg %CD4	rs191172032	A	G	0.3869	0.0825	2.83e-06	-0.0062417	0.098522	0.9495	21.9933	0.00635828	TRUE	3e-06
CD4 Treg %CD4	rs6016476	G	A	0.1213	0.02643	4.57e-06	0.0051277	0.023202	0.8251	21.0633	0.00609108	TRUE	5.07e-06
CD4 Treg %CD4	rs6602392	A	C	0.2173	0.03926	3.34e-08	-0.007698	0.031146	0.8048	30.6351	0.00883457	TRUE	3.77e-08
CD4 Treg %CD4	rs72821912	T	C	0.2845	0.06114	3.38e-06	0.0040258	0.051986	0.9383	21.6528	0.00626047	TRUE	3.57e-06
CD4 Treg %CD4	rs73018933	A	G	-0.1478	0.03295	7.56e-06	0.020736	0.024102	0.3896	20.1205	0.00582001	TRUE	9.91e-06
CD4 Treg %CD4	rs77071786	C	G	-0.2858	0.05432	1.52e-07	-0.026038	0.042998	0.5448	27.6825	0.0079899	TRUE	1.91e-07
CD4 Treg %CD4	rs77142596	T	C	-0.307	0.06687	4.58e-06	-0.081489	0.035684	0.02239	21.0773	0.00609508	TRUE	8.97e-06
CD4 Treg %CD4	rs77615103	A	C	0.1876	0.03743	5.62e-07	0.027484	0.029944	0.3587	25.1204	0.00725578	TRUE	7.76e-07
CD4 Treg %CD4	rs79028902	T	C	-0.1713	0.03867	9.77e-06	-0.087538	0.068125	0.1988	19.623	0.00567694	TRUE	1.45e-05
CD4 Treg %T cell	rs10212061	A	G	0.1425	0.0316	6.67e-06	0.019822	0.0267	0.4579	20.3355	0.00588185	TRUE	8.71e-06
CD4 Treg %T cell	rs115707165	T	C	-1.047	0.2348	8.49e-06	-0.027344	0.074437	0.7134	19.8837	0.00575191	TRUE	1.04e-05
CD4 Treg %T cell	rs139191636	A	G	-0.2479	0.05372	4.06e-06	-0.020887	0.043201	0.6288	21.2952	0.00615771	TRUE	4.83e-06
CD4 Treg %T cell	rs146090095	T	A	-0.2506	0.04997	5.54e-07	-0.014458	0.068759	0.8335	25.1503	0.00726436	TRUE	6.15e-07
CD4 Treg %T cell	rs1571025	G	A	0.2054	0.03486	4.17e-09	-0.023052	0.028404	0.417	34.7173	0.01	TRUE	5.81e-09
CD4 Treg %T cell	rs2526941	C	T	0.323	0.06915	3.11e-06	-0.025456	0.057837	0.6598	21.8183	0.00630802	TRUE	3.67e-06
CD4 Treg %T cell	rs509240	G	A	0.1334	0.02964	6.98e-06	-0.040911	0.021684	0.05921	20.2561	0.005859	TRUE	1.24e-05
CD4 Treg %T cell	rs61907712	G	C	-0.1567	0.03501	7.89e-06	0.030684	0.023634	0.1942	20.0334	0.00579496	TRUE	1.16e-05
CD4 Treg %T cell	rs62055610	T	C	0.122	0.02741	8.89e-06	0.0098459	0.022137	0.6565	19.8108	0.00573094	TRUE	1.05e-05
CD4 Treg %T cell	rs6602392	A	C	0.1917	0.04025	1.99e-06	-0.007698	0.031146	0.8048	22.6836	0.00655656	TRUE	2.21e-06
CD4 Treg %T cell	rs76239041	A	G	0.3211	0.06468	7.22e-07	0.024187	0.026594	0.3631	24.6457	0.00711964	TRUE	9.86e-07
CD4 Treg %T cell	rs79327855	T	C	-1.849	0.3895	2.15e-06	-0.087543	0.10693	0.4129	22.5351	0.0065139	TRUE	2.85e-06
CD4 Treg %T cell	rs971864	T	C	0.1181	0.02572	4.56e-06	-0.010996	0.020754	0.5962	21.0842	0.00609709	TRUE	5.49e-06
Resting Treg AC	rs111714509	A	G	0.6777	0.149	5.62e-06	-0.061373	0.073562	0.4041	20.6872	0.00603886	TRUE	7.28e-06
Resting Treg AC	rs111941642	T	C	-0.476	0.09652	8.56e-07	0.082975	0.068918	0.2286	24.3209	0.00709204	TRUE	1.27e-06
Resting Treg AC	rs11703793	C	T	-0.5089	0.1131	7.09e-06	0.019743	0.057304	0.7304	20.246	0.00591082	TRUE	8.01e-06
Resting Treg AC	rs117432559	G	A	-0.429	0.09447	5.8e-06	0.061993	0.053599	0.2474	20.6218	0.00601987	TRUE	8.36e-06
Resting Treg AC	rs12044365	G	A	-0.3482	0.07468	3.24e-06	0.00976	0.030278	0.7472	21.7395	0.00634407	TRUE	3.67e-06
Resting Treg AC	rs147199078	C	T	0.3441	0.06816	4.69e-07	0.010951	0.082362	0.8942	25.4865	0.00742941	TRUE	5.05e-07
Resting Treg AC	rs1618199	A	G	0.1509	0.0328	4.38e-06	-0.016168	0.026452	0.5411	21.1656	0.00617764	TRUE	5.35e-06
Resting Treg AC	rs16922479	C	T	-0.1773	0.03726	2.03e-06	-0.037758	0.033017	0.2528	22.6429	0.00660596	TRUE	3.08e-06
Resting Treg AC	rs17583875	A	G	1.651	0.2111	6.94e-15	-0.10346	0.068095	0.1287	61.1671	0.0176469	TRUE	1.45e-14
Resting Treg AC	rs17607399	T	C	0.1892	0.03839	8.66e-07	0.0065217	0.034548	0.8503	24.2888	0.00708275	TRUE	9.5e-07
Resting Treg AC	rs182630194	A	G	1.635	0.3213	3.81e-07	0.021875	0.11586	0.8503	25.8949	0.00754756	TRUE	4.18e-07
Resting Treg AC	rs247636	A	G	-0.3186	0.06187	2.77e-07	-0.03842	0.056294	0.4949	26.5174	0.00772761	TRUE	3.54e-07
Resting Treg AC	rs3016770	G	T	-0.1819	0.03707	9.74e-07	-0.0092288	0.02526	0.7148	24.078	0.00702171	TRUE	1.12e-06
Resting Treg AC	rs36058358	A	G	-0.1784	0.03687	1.37e-06	-0.055581	0.052211	0.2871	23.4123	0.00682889	TRUE	1.99e-06
Resting Treg AC	rs6751481	C	T	0.2177	0.02348	3.1e-20	-0.015506	0.01872	0.4075	85.9648	0.0246249	TRUE	4.91e-20
Resting Treg AC	rs72702642	G	A	0.2877	0.06401	7.22e-06	0.012267	0.048759	0.8014	20.2015	0.00589791	TRUE	7.98e-06
Resting Treg AC	rs73060045	G	A	-0.1712	0.03829	8.01e-06	-0.018292	0.034178	0.5925	19.9911	0.00583683	TRUE	9.59e-06
Resting Treg AC	rs7787732	C	T	0.1935	0.04143	3.14e-06	-0.0023317	0.028051	0.9338	21.8138	0.00636563	TRUE	3.31e-06
Resting Treg AC	rs79244630	T	C	0.2841	0.0642	9.93e-06	0.0068722	0.092072	0.9405	19.5827	0.00571827	TRUE	1.05e-05
Resting Treg AC	rs8088253	G	A	0.2852	0.05469	1.94e-07	-0.022385	0.038845	0.5644	27.1946	0.00792339	TRUE	2.43e-07
Resting Treg AC	rs9272050	A	G	0.1633	0.03024	7.1e-08	0.0079223	0.024372	0.7451	29.1614	0.00849157	TRUE	8.43e-08
Resting Treg % CD4 Treg	rs112553628	G	A	0.2951	0.06128	1.54e-06	-0.025126	0.042544	0.5548	23.19	0.00670195	TRUE	1.9e-06
Resting Treg % CD4 Treg	rs116850494	A	G	0.4351	0.09531	5.17e-06	-0.0028528	0.056655	0.9598	20.8402	0.00602693	TRUE	5.4e-06
Resting Treg % CD4 Treg	rs12722496	G	A	-0.2244	0.0482	3.35e-06	-0.0074667	0.030962	0.8094	21.6746	0.00626674	TRUE	3.71e-06
Resting Treg % CD4 Treg	rs138463974	G	A	0.7514	0.1662	6.33e-06	-0.19328	0.10911	0.0765	20.44	0.00591188	TRUE	1.47e-05
Resting Treg % CD4 Treg	rs138915779	A	C	1.793	0.2061	4.93e-18	-0.063211	0.071416	0.3761	75.6841	0.0215459	TRUE	8.1e-18
Resting Treg % CD4 Treg	rs138960714	C	A	2.013	0.4545	9.71e-06	0.1393	0.11071	0.2083	19.6164	0.00567504	TRUE	1.44e-05
Resting Treg % CD4 Treg	rs139681117	T	C	0.2445	0.05221	2.94e-06	-0.0024113	0.044157	0.9565	21.9306	0.00634028	TRUE	3.08e-06
Resting Treg % CD4 Treg	rs146899923	C	T	0.7278	0.1254	7.08e-09	0.01079	0.082746	0.8962	33.6844	0.00970541	TRUE	7.87e-09
Resting Treg % CD4 Treg	rs147071297	A	G	1.292	0.1788	6.14e-13	-0.0037672	0.066497	0.9548	52.2144	0.0149645	TRUE	6.46e-13
Resting Treg % CD4 Treg	rs147958143	T	A	-0.4624	0.104	8.95e-06	0.21257	0.088609	0.01644	19.7683	0.00571872	TRUE	1.84e-05
Resting Treg % CD4 Treg	rs150956189	C	T	2.691	0.5693	2.37e-06	0.09905	0.072623	0.1726	22.3432	0.00645879	TRUE	3.71e-06
Resting Treg % CD4 Treg	rs1634783	A	G	-0.1327	0.02906	5.13e-06	-0.013526	0.028868	0.6394	20.8521	0.00603037	TRUE	6.36e-06
Resting Treg % CD4 Treg	rs17583875	A	G	2.714	0.2018	3.22e-40	-0.10346	0.068095	0.1287	180.875	0.0499947	TRUE	7.02e-40
Resting Treg % CD4 Treg	rs17607399	T	C	0.209	0.03723	2.14e-08	0.0065217	0.034548	0.8503	31.5142	0.0090858	TRUE	2.36e-08
Resting Treg % CD4 Treg	rs187089343	C	A	0.9806	0.1707	1e-08	-0.12532	0.13655	0.3588	33.0002	0.00951015	TRUE	1.46e-08
Resting Treg % CD4 Treg	rs192123974	T	C	1.588	0.3176	6e-07	0.054378	0.094506	0.565	25	0.00722126	TRUE	7.5e-07
Resting Treg % CD4 Treg	rs60220946	T	C	0.4297	0.07742	3.08e-08	-0.0004226	0.086903	0.9961	30.8052	0.0088832	TRUE	3.2e-08
Resting Treg % CD4 Treg	rs61828007	G	A	0.3706	0.06927	9.35e-08	0.058506	0.08065	0.4682	28.6233	0.00825922	TRUE	1.24e-07
Resting Treg % CD4 Treg	rs6751481	C	T	0.2946	0.02252	3.4e-38	-0.015506	0.01872	0.4075	171.131	0.0474293	TRUE	4.46e-38
Resting Treg % CD4 Treg	rs73124650	C	T	0.3448	0.07228	1.92e-06	-0.025725	0.082379	0.7548	22.7561	0.00657738	TRUE	2.17e-06
Resting Treg % CD4 Treg	rs76584473	A	G	0.2968	0.06625	7.69e-06	-0.031484	0.057812	0.586	20.0704	0.00580561	TRUE	9.29e-06
Resting Treg % CD4 Treg	rs78144227	A	G	0.2555	0.05701	7.66e-06	0.098606	0.11052	0.3723	20.0854	0.00580991	TRUE	1.02e-05
Resting Treg % CD4 Treg	rs9274712	T	C	-0.1758	0.03533	6.8e-07	-0.069178	0.028376	0.01477	24.76	0.00715243	TRUE	1.66e-06
Resting Treg %CD4	rs1084331	G	A	-0.1546	0.03375	4.82e-06	-0.090814	0.043159	0.03536	20.9832	0.00606804	TRUE	9.23e-06
Resting Treg %CD4	rs112553628	G	A	0.2882	0.06287	4.73e-06	-0.025126	0.042544	0.5548	21.0136	0.00607679	TRUE	5.8e-06
Resting Treg %CD4	rs113376235	A	C	0.3318	0.07267	5.15e-06	0.056828	0.073876	0.4418	20.8469	0.00602888	TRUE	6.67e-06
Resting Treg %CD4	rs115383271	A	C	0.2552	0.0517	8.37e-07	0.014187	0.069552	0.8384	24.3658	0.00703935	TRUE	9.21e-07
Resting Treg %CD4	rs117680001	A	C	0.5355	0.117	4.91e-06	-0.083182	0.078337	0.2883	20.9482	0.00605799	TRUE	6.9e-06
Resting Treg %CD4	rs12141656	G	T	0.6122	0.1213	4.73e-07	-0.0060187	0.061978	0.9226	25.4721	0.00735663	TRUE	5.05e-07
Resting Treg %CD4	rs138915779	A	C	1.439	0.2131	1.72e-11	-0.063211	0.071416	0.3761	45.5989	0.0130934	TRUE	2.53e-11
Resting Treg %CD4	rs145833948	A	C	0.2778	0.05849	2.12e-06	0.0064033	0.060134	0.9152	22.558	0.0065205	TRUE	2.26e-06
Resting Treg %CD4	rs146899923	C	T	0.6595	0.129	3.36e-07	0.01079	0.082746	0.8962	26.1367	0.00754711	TRUE	3.69e-07
Resting Treg %CD4	rs147071297	A	G	1.123	0.1849	1.4e-09	-0.0037672	0.066497	0.9548	36.888	0.0106187	TRUE	1.47e-09
Resting Treg %CD4	rs147345848	T	C	-0.3187	0.07024	5.91e-06	0.044976	0.048718	0.3559	20.5871	0.00595418	TRUE	7.97e-06
Resting Treg %CD4	rs147958143	T	A	-0.5364	0.1072	5.94e-07	0.21257	0.088609	0.01644	25.0373	0.00723196	TRUE	1.31e-06
Resting Treg %CD4	rs148054039	T	G	-0.2123	0.04663	5.47e-06	-0.058914	0.047448	0.2144	20.7286	0.00599485	TRUE	8.13e-06
Resting Treg %CD4	rs150956189	C	T	2.897	0.5951	1.18e-06	0.09905	0.072623	0.1726	23.6983	0.00684784	TRUE	1.86e-06
Resting Treg %CD4	rs17165751	G	A	-0.1891	0.04141	5.12e-06	-0.026288	0.048361	0.5867	20.8532	0.00603068	TRUE	6.22e-06
Resting Treg %CD4	rs17583875	A	G	2.309	0.2094	8.26e-28	-0.10346	0.068095	0.1287	121.589	0.0341678	TRUE	1.98e-27
Resting Treg %CD4	rs17607399	T	C	0.1996	0.03805	1.64e-07	0.0065217	0.034548	0.8503	27.5177	0.00794271	TRUE	1.82e-07
Resting Treg %CD4	rs188418491	G	A	2.017	0.4421	5.21e-06	0.025233	0.067914	0.7102	20.8147	0.00601962	TRUE	6.03e-06
Resting Treg %CD4	rs192123974	T	C	1.539	0.3266	2.54e-06	0.054378	0.094506	0.565	22.2047	0.00641902	TRUE	3.14e-06
Resting Treg %CD4	rs247636	A	G	-0.2906	0.06183	2.7e-06	-0.03842	0.056294	0.4949	22.0898	0.00638603	TRUE	3.4e-06
Resting Treg %CD4	rs28401504	T	G	0.2405	0.05317	6.28e-06	0.1201	0.04433	0.006746	20.4596	0.00591752	TRUE	1.38e-05
Resting Treg %CD4	rs3016770	G	T	-0.1657	0.03691	7.34e-06	-0.0092288	0.02526	0.7148	20.1538	0.00582959	TRUE	8.46e-06
Resting Treg %CD4	rs34441774	A	G	-0.1445	0.03172	5.4e-06	0.041873	0.045033	0.3525	20.7524	0.00600172	TRUE	7.56e-06
Resting Treg %CD4	rs6751481	C	T	0.2762	0.0232	4.78e-32	-0.015506	0.01872	0.4075	141.733	0.0396043	TRUE	6.88e-32
Resting Treg %CD4	rs72744142	A	G	-0.1499	0.03278	4.94e-06	-0.011983	0.039784	0.7633	20.9115	0.00604744	TRUE	5.61e-06
Resting Treg %CD4	rs73579441	C	T	0.2055	0.04598	8.13e-06	0.040003	0.052527	0.4463	19.975	0.00577816	TRUE	1.04e-05
Resting Treg %CD4	rs76384362	T	C	0.3703	0.0807	4.62e-06	0.0051303	0.092755	0.9559	21.0552	0.00608875	TRUE	4.84e-06
Resting Treg %CD4	rs79505492	G	A	-0.1913	0.04122	3.61e-06	0.04203	0.034295	0.2204	21.5384	0.00622761	TRUE	5.27e-06
Resting Treg %CD4	rs79524476	G	C	0.1481	0.03202	3.86e-06	-0.054068	0.028078	0.05415	21.3928	0.00618576	TRUE	7.08e-06
CD39+ resting Treg AC	rs111534725	T	G	0.7719	0.06357	3.06e-33	0.086294	0.12547	0.4916	147.441	0.0415041	TRUE	4.05e-33
CD39+ resting Treg AC	rs11718018	C	T	-0.1138	0.02532	7.22e-06	0.011357	0.01916	0.5533	20.2003	0.00589754	TRUE	8.75e-06
CD39+ resting Treg AC	rs117572834	G	T	-1.021	0.2137	1.83e-06	-0.1362	0.10297	0.1859	22.8267	0.00665922	TRUE	2.86e-06
CD39+ resting Treg AC	rs117678654	A	C	0.6017	0.1206	6.32e-07	-0.067483	0.066955	0.3135	24.8923	0.00725747	TRUE	8.95e-07
CD39+ resting Treg AC	rs138807420	T	A	1.024	0.2041	5.49e-07	0.030752	0.070177	0.6612	25.1718	0.00733834	TRUE	6.53e-07
CD39+ resting Treg AC	rs138915779	A	C	1.188	0.2275	1.89e-07	-0.063211	0.071416	0.3761	27.2691	0.00794491	TRUE	2.57e-07
CD39+ resting Treg AC	rs146899923	C	T	0.8565	0.1368	4.29e-10	0.01079	0.082746	0.8962	39.1997	0.0113814	TRUE	4.82e-10
CD39+ resting Treg AC	rs17583875	A	G	2.134	0.2233	2.17e-21	-0.10346	0.068095	0.1287	91.3296	0.0261216	TRUE	5.18e-21
CD39+ resting Treg AC	rs185474383	T	G	0.5292	0.08658	1.1e-09	0.093014	0.056287	0.09843	37.3598	0.010853	TRUE	2.1e-09
CD39+ resting Treg AC	rs187089343	C	A	0.855	0.1874	5.22e-06	-0.12532	0.13655	0.3588	20.8158	0.00607616	TRUE	7.07e-06
CD39+ resting Treg AC	rs190023756	A	G	0.6136	0.1211	4.24e-07	0.017918	0.040977	0.6619	25.6733	0.00748347	TRUE	5.04e-07
CD39+ resting Treg AC	rs2326054	C	T	-0.2253	0.05016	7.27e-06	-0.031994	0.032343	0.3225	20.1747	0.00589013	TRUE	1.03e-05
CD39+ resting Treg AC	rs35909109	T	C	0.3601	0.06066	3.22e-09	-0.045732	0.056641	0.4194	35.2404	0.0102436	TRUE	4.45e-09
CD39+ resting Treg AC	rs4321083	A	G	0.1371	0.03069	8.24e-06	0.034199	0.022703	0.132	19.9564	0.00582675	TRUE	1.29e-05
CD39+ resting Treg AC	rs56158191	T	C	-0.3521	0.07883	8.19e-06	0.055222	0.050712	0.2762	19.9503	0.00582498	TRUE	1.15e-05
CD39+ resting Treg AC	rs62421103	T	G	0.2238	0.04927	5.77e-06	0.0055711	0.037712	0.8826	20.6327	0.00602302	TRUE	6.18e-06
CD39+ resting Treg AC	rs6488275	T	C	-0.1716	0.03738	4.56e-06	0.075277	0.04178	0.07158	21.0744	0.00615119	TRUE	8e-06
CD39+ resting Treg AC	rs7079761	A	G	0.7212	0.05595	3.75e-37	-0.059838	0.070992	0.3993	166.154	0.0465267	TRUE	5.04e-37
CD39+ resting Treg AC	rs72809762	T	C	0.4336	0.04951	3.04e-18	0.0028998	0.051883	0.9554	76.6995	0.0220293	TRUE	3.17e-18
CD39+ resting Treg AC	rs77520132	A	G	0.5828	0.05899	1.03e-22	0.18701	0.084969	0.02774	97.6073	0.027867	TRUE	3.57e-22
CD39+ resting Treg AC	rs78096816	C	A	1.521	0.3287	3.85e-06	0.042635	0.058846	0.4687	21.4121	0.00624913	TRUE	4.92e-06
CD39+ resting Treg AC	rs78654607	G	C	-0.3394	0.07017	1.38e-06	-0.0060363	0.066748	0.9279	23.3949	0.00682386	TRUE	1.47e-06
CD39+ resting Treg AC	rs78843390	T	C	0.6066	0.1302	3.29e-06	-0.084365	0.082876	0.3087	21.7062	0.00633441	TRUE	4.57e-06
CD39+ resting Treg %resting Treg	rs10882701	C	A	-0.3681	0.02438	6.66e-50	0.03018	0.020835	0.1475	227.963	0.0622006	TRUE	1.14e-49
CD39+ resting Treg %resting Treg	rs115328872	A	G	1.259	0.199	2.82e-10	-0.14375	0.065195	0.02746	40.0263	0.0115116	TRUE	6.82e-10
CD39+ resting Treg %resting Treg	rs11676839	C	A	-0.1237	0.02792	9.78e-06	-0.029215	0.022258	0.1893	19.6295	0.00567879	TRUE	1.45e-05
CD39+ resting Treg %resting Treg	rs116988060	T	A	1.009	0.2258	8.2e-06	-0.10315	0.12394	0.4053	19.968	0.00577616	TRUE	1.07e-05
CD39+ resting Treg %resting Treg	rs11718018	C	T	-0.1175	0.02509	2.9e-06	0.011357	0.01916	0.5533	21.9318	0.00634063	TRUE	3.59e-06
CD39+ resting Treg %resting Treg	rs117572834	G	T	-0.9654	0.214	6.68e-06	-0.1362	0.10297	0.1859	20.3511	0.00588632	TRUE	1.01e-05
CD39+ resting Treg %resting Treg	rs118112011	G	A	0.647	0.1268	3.5e-07	0.0064906	0.069244	0.9253	26.0357	0.00751819	TRUE	3.76e-07
CD39+ resting Treg %resting Treg	rs12778837	C	T	0.2009	0.02654	4.85e-14	-0.0071024	0.023237	0.7599	57.3005	0.0163983	TRUE	5.73e-14
CD39+ resting Treg %resting Treg	rs141700904	G	A	0.5307	0.1133	2.91e-06	0.0042561	0.12312	0.9724	21.9401	0.00634301	TRUE	3.08e-06
CD39+ resting Treg %resting Treg	rs143895795	G	T	0.4488	0.09898	5.98e-06	0.030016	0.12898	0.816	20.5594	0.00594622	TRUE	6.61e-06
CD39+ resting Treg %resting Treg	rs146899923	C	T	0.66	0.1367	1.45e-06	0.01079	0.082746	0.8962	23.3105	0.00673652	TRUE	1.57e-06
CD39+ resting Treg %resting Treg	rs183612488	C	T	1.767	0.3749	2.53e-06	-0.061184	0.11338	0.5894	22.2148	0.00642192	TRUE	3.15e-06
CD39+ resting Treg %resting Treg	rs2127464	G	C	0.2848	0.06305	6.49e-06	0.092048	0.051598	0.07443	20.4037	0.00590146	TRUE	1.11e-05
CD39+ resting Treg %resting Treg	rs2326054	C	T	-0.223	0.04972	7.54e-06	-0.031994	0.032343	0.3225	20.1163	0.0058188	TRUE	1.07e-05
CD39+ resting Treg %resting Treg	rs4293064	A	C	0.2434	0.04326	1.98e-08	0.031676	0.038583	0.4116	31.6569	0.00912655	TRUE	2.73e-08
CD39+ resting Treg %resting Treg	rs4917830	A	G	-0.3339	0.07483	8.37e-06	0.099155	0.079355	0.2115	19.9105	0.00575961	TRUE	1.22e-05
CD39+ resting Treg %resting Treg	rs4918962	C	A	-0.8878	0.02028	1e-200	0.02355	0.018621	0.206	1916.44	0.357982	TRUE	0
CD39+ resting Treg %resting Treg	rs62416192	T	C	0.8281	0.1831	6.29e-06	0.1418	0.11023	0.1983	20.4545	0.00591606	TRUE	9.47e-06
CD39+ resting Treg %resting Treg	rs7077127	T	G	-0.1424	0.03091	4.27e-06	-0.019261	0.02216	0.3848	21.2237	0.00613718	TRUE	5.64e-06
CD39+ resting Treg %resting Treg	rs72809757	G	A	0.5451	0.05251	7.07e-25	0.020423	0.060832	0.7371	107.763	0.0304005	TRUE	8.05e-25
CD39+ resting Treg %resting Treg	rs73196633	C	A	-0.1457	0.03152	3.94e-06	-0.046382	0.042924	0.2799	21.3672	0.00617839	TRUE	5.91e-06
CD39+ resting Treg %resting Treg	rs77718305	T	C	0.2854	0.06134	3.41e-06	-0.070184	0.051091	0.1695	21.6481	0.00625913	TRUE	5.2e-06
CD39+ resting Treg % CD4 Treg	rs111534725	T	G	0.8056	0.06291	1.06e-36	0.086294	0.12547	0.4916	163.983	0.0455385	TRUE	1.32e-36
CD39+ resting Treg % CD4 Treg	rs113264169	T	C	0.2772	0.06262	9.87e-06	0.04957	0.10333	0.6314	19.5957	0.00566907	TRUE	1.17e-05
CD39+ resting Treg % CD4 Treg	rs113435341	G	A	2.267	0.2171	3.79e-25	-0.015818	0.084083	0.8508	109.039	0.0307496	TRUE	3.94e-25
CD39+ resting Treg % CD4 Treg	rs11579717	A	G	1.718	0.1835	1.35e-20	-0.015886	0.041955	0.7049	87.6545	0.024869	TRUE	1.66e-20
CD39+ resting Treg % CD4 Treg	rs115977640	A	C	0.6189	0.1337	3.83e-06	0.048485	0.06766	0.4736	21.4278	0.00619583	TRUE	4.87e-06
CD39+ resting Treg % CD4 Treg	rs116988060	T	A	1.095	0.2254	1.25e-06	-0.10315	0.12394	0.4053	23.6005	0.00681976	TRUE	1.66e-06
CD39+ resting Treg % CD4 Treg	rs117572834	G	T	-1.108	0.2135	2.25e-07	-0.1362	0.10297	0.1859	26.9329	0.00777525	TRUE	3.58e-07
CD39+ resting Treg % CD4 Treg	rs11818051	T	C	0.6998	0.0719	4.24e-22	-0.063932	0.081813	0.4345	94.7306	0.0268227	TRUE	6.38e-22
CD39+ resting Treg % CD4 Treg	rs12258674	T	A	-0.1514	0.03401	8.81e-06	0.034988	0.0286	0.2212	19.817	0.00573274	TRUE	1.28e-05
CD39+ resting Treg % CD4 Treg	rs12518588	G	T	0.1241	0.02523	9.15e-07	-0.017531	0.018731	0.3493	24.1941	0.0069901	TRUE	1.25e-06
CD39+ resting Treg % CD4 Treg	rs12778837	C	T	0.1965	0.02651	1.55e-13	-0.0071024	0.023237	0.7599	54.9422	0.015734	TRUE	1.86e-13
CD39+ resting Treg % CD4 Treg	rs1410600	T	C	-0.2216	0.02536	3.59e-18	-0.0070617	0.018637	0.7048	76.3556	0.021733	TRUE	4.45e-18
CD39+ resting Treg % CD4 Treg	rs150096082	A	G	14.69	2.928	5.53e-07	-0.05562	0.11995	0.6429	25.1711	0.00727031	TRUE	7.29e-07
CD39+ resting Treg % CD4 Treg	rs150956189	C	T	2.837	0.6244	5.74e-06	0.09905	0.072623	0.1726	20.644	0.00597053	TRUE	8.79e-06
CD39+ resting Treg % CD4 Treg	rs17111341	C	T	0.6853	0.05013	1.86e-41	-0.035809	0.056404	0.5255	186.881	0.0515694	TRUE	1.91e-41
CD39+ resting Treg % CD4 Treg	rs182702572	A	C	0.5464	0.07402	1.95e-13	-0.036751	0.085334	0.6667	54.4908	0.0156067	TRUE	2.47e-13
CD39+ resting Treg % CD4 Treg	rs187089343	C	A	0.8819	0.1864	2.32e-06	-0.12532	0.13655	0.3588	22.3845	0.00647065	TRUE	3.17e-06
CD39+ resting Treg % CD4 Treg	rs2326054	C	T	-0.2311	0.04963	3.35e-06	-0.031994	0.032343	0.3225	21.6826	0.00626903	TRUE	4.79e-06
CD39+ resting Treg % CD4 Treg	rs34645541	A	C	0.7843	0.1289	1.29e-09	0.019092	0.065364	0.7702	37.0219	0.0106568	TRUE	1.53e-09
CD39+ resting Treg % CD4 Treg	rs357363	G	C	0.3075	0.06798	6.32e-06	0.079751	0.064403	0.2156	20.4611	0.00591794	TRUE	9.4e-06
CD39+ resting Treg % CD4 Treg	rs35909109	T	C	0.3811	0.05993	2.3e-10	-0.045732	0.056641	0.4194	40.438	0.0116287	TRUE	3.26e-10
CD39+ resting Treg % CD4 Treg	rs4918969	A	G	0.8426	0.02078	1e-200	-0.02424	0.018624	0.1931	1644.19	0.323584	TRUE	0
CD39+ resting Treg % CD4 Treg	rs5755717	C	A	0.1309	0.02956	9.81e-06	0.044448	0.02428	0.06715	19.6097	0.0056731	TRUE	1.7e-05
CD39+ resting Treg % CD4 Treg	rs61821998	A	T	0.4208	0.08415	6.01e-07	0.089246	0.081161	0.2715	25.0059	0.00722296	TRUE	8.7e-07
CD39+ resting Treg % CD4 Treg	rs7310854	C	T	0.1246	0.02782	7.8e-06	0.011676	0.026394	0.6582	20.0596	0.0058025	TRUE	9.09e-06
CD39+ resting Treg % CD4 Treg	rs77520132	A	G	0.6067	0.05819	4.44e-25	0.18701	0.084969	0.02774	108.705	0.0306583	TRUE	1.61e-24
CD39+ resting Treg % CD4 Treg	rs78096816	C	A	1.581	0.3277	1.47e-06	0.042635	0.058846	0.4687	23.2761	0.00672667	TRUE	1.9e-06
CD39+ resting Treg % CD4 Treg	rs78654607	G	C	-0.3327	0.06909	1.53e-06	-0.0060363	0.066748	0.9279	23.1886	0.00670155	TRUE	1.63e-06
CD39+ resting Treg % CD4 Treg	rs78843390	T	C	0.6146	0.1296	2.18e-06	-0.084365	0.082876	0.3087	22.4893	0.00650074	TRUE	3.07e-06
CD39+ resting Treg % CD4 Treg	rs884599	G	A	-0.1114	0.02473	6.84e-06	-0.019152	0.021466	0.3723	20.2919	0.0058693	TRUE	9.16e-06
Activated Treg AC	rs10515986	G	A	0.1569	0.035	7.65e-06	0.055255	0.026519	0.0372	20.096	0.00586728	TRUE	1.39e-05
Activated Treg AC	rs113435341	G	A	-1.414	0.2277	5.88e-10	-0.015818	0.084083	0.8508	38.5632	0.0111986	TRUE	6.62e-10
Activated Treg AC	rs12626270	T	C	0.1817	0.03912	3.55e-06	0.0029795	0.028528	0.9168	21.5731	0.00629582	TRUE	3.75e-06
Activated Treg AC	rs138915779	A	C	-1.288	0.2345	4.23e-08	-0.063211	0.071416	0.3761	30.168	0.00878209	TRUE	5.92e-08
Activated Treg AC	rs139138505	G	C	-0.6234	0.1355	4.38e-06	0.030683	0.062163	0.6216	21.1668	0.00617798	TRUE	5.2e-06
Activated Treg AC	rs142987815	C	T	-0.4526	0.09903	5.05e-06	-0.2174	0.12684	0.08653	20.8879	0.00609709	TRUE	8.57e-06
Activated Treg AC	rs146746694	A	G	0.5526	0.1249	9.99e-06	-0.015551	0.07331	0.832	19.5748	0.00571597	TRUE	1.09e-05
Activated Treg AC	rs148991751	C	A	-2.9	0.633	4.78e-06	-0.042668	0.070285	0.5438	20.9888	0.00612636	TRUE	5.85e-06
Activated Treg AC	rs17509082	A	C	0.1467	0.03297	8.95e-06	-0.0086113	0.024908	0.7295	19.798	0.00578079	TRUE	1.01e-05
Activated Treg AC	rs34596162	C	T	0.2633	0.0593	9.3e-06	0.026652	0.055021	0.6281	19.7148	0.00575662	TRUE	1.1e-05
Activated Treg AC	rs62489142	C	G	-0.5075	0.1132	7.64e-06	0.01975	0.049848	0.692	20.0992	0.00586822	TRUE	8.73e-06
Activated Treg AC	rs66939386	G	A	-0.1186	0.02662	8.75e-06	0.024248	0.020179	0.2295	19.8497	0.00579578	TRUE	1.25e-05
Activated Treg AC	rs6901124	T	C	0.9001	0.1901	2.27e-06	-0.029031	0.047238	0.5388	22.4191	0.00654109	TRUE	2.81e-06
Activated Treg AC	rs8064831	T	C	-0.1164	0.02611	8.58e-06	0.0094245	0.023048	0.6826	19.8743	0.00580293	TRUE	9.88e-06
Activated Treg %CD4 Treg	rs10897856	T	G	0.1158	0.02589	7.95e-06	0.00031683	0.020849	0.9879	20.0057	0.00578699	TRUE	8.24e-06
Activated Treg %CD4 Treg	rs11185398	G	A	-0.2394	0.05089	2.65e-06	0.027021	0.031307	0.3881	22.1301	0.00639759	TRUE	3.54e-06
Activated Treg %CD4 Treg	rs115862633	G	T	-0.8837	0.192	4.31e-06	0.0020494	0.072092	0.9773	21.184	0.00612575	TRUE	4.49e-06
Activated Treg %CD4 Treg	rs117140551	T	A	0.3619	0.0751	1.51e-06	-0.074274	0.0568	0.191	23.2219	0.00671109	TRUE	2.3e-06
Activated Treg %CD4 Treg	rs117779957	T	C	0.1893	0.04224	7.7e-06	-0.065507	0.061347	0.2856	20.0841	0.00580956	TRUE	1.06e-05
Activated Treg %CD4 Treg	rs12441465	A	G	-0.3664	0.08117	6.58e-06	0.019297	0.060669	0.7504	20.376	0.0058935	TRUE	7.4e-06
Activated Treg %CD4 Treg	rs138751156	C	T	0.2723	0.05492	7.5e-07	0.055874	0.061993	0.3674	24.583	0.00710165	TRUE	1.03e-06
Activated Treg %CD4 Treg	rs138915779	A	C	-1.347	0.2241	2.06e-09	-0.063211	0.071416	0.3761	36.1286	0.0104023	TRUE	2.93e-09
Activated Treg %CD4 Treg	rs139502175	C	G	-0.3153	0.06883	4.78e-06	-0.09597	0.14203	0.4992	20.9842	0.00606833	TRUE	6.05e-06
Activated Treg %CD4 Treg	rs145044935	A	G	-0.7579	0.171	9.59e-06	0.15821	0.12689	0.2125	19.6441	0.00568299	TRUE	1.6e-05
Activated Treg %CD4 Treg	rs147071297	A	G	-0.964	0.1968	1.02e-06	-0.0037672	0.066497	0.9548	23.9941	0.00693271	TRUE	1.06e-06
Activated Treg %CD4 Treg	rs16845263	T	C	0.9223	0.2041	6.43e-06	-0.12181	0.060279	0.0433	20.4201	0.00590617	TRUE	1.16e-05
Activated Treg %CD4 Treg	rs17583875	A	G	-1.532	0.2241	9.63e-12	-0.10346	0.068095	0.1287	46.7341	0.0134149	TRUE	1.86e-11
Activated Treg %CD4 Treg	rs2030207	C	T	0.1108	0.02437	5.63e-06	-0.029867	0.019963	0.1346	20.6713	0.0059784	TRUE	8.97e-06
Activated Treg %CD4 Treg	rs2356747	A	G	0.1908	0.04219	6.32e-06	0.055254	0.039422	0.161	20.4521	0.00591536	TRUE	9.67e-06
Activated Treg %CD4 Treg	rs34185703	A	G	0.1469	0.03152	3.29e-06	-0.045121	0.027313	0.09854	21.7206	0.00627994	TRUE	5.42e-06
Activated Treg %CD4 Treg	rs3793566	C	T	-0.1248	0.02777	7.27e-06	-0.040863	0.020676	0.04812	20.1966	0.00584189	TRUE	1.29e-05
Activated Treg %CD4 Treg	rs551105604	G	C	-0.5506	0.1231	7.97e-06	0.29279	0.18477	0.1131	20.0058	0.00578704	TRUE	1.58e-05
Activated Treg %CD4 Treg	rs55990322	G	A	-0.1369	0.03068	8.37e-06	0.0060284	0.025253	0.8113	19.9111	0.00575981	TRUE	9.21e-06
Activated Treg %CD4 Treg	rs72969219	T	A	0.3286	0.07236	5.77e-06	-0.06351	0.047695	0.183	20.6223	0.00596431	TRUE	8.77e-06
Activated Treg %CD4 Treg	rs73697379	A	G	0.1611	0.03504	4.45e-06	-0.034157	0.027093	0.2074	21.138	0.00611252	TRUE	6.53e-06
Activated Treg %CD4 Treg	rs75839545	C	T	0.3951	0.08349	2.31e-06	-0.091502	0.067795	0.1771	22.3947	0.00647359	TRUE	3.59e-06
Activated Treg %CD4 Treg	rs76151354	A	G	-0.2757	0.05999	4.45e-06	-0.0079801	0.04408	0.8563	21.1211	0.00610767	TRUE	4.85e-06
Activated Treg %CD4 Treg	rs77506321	C	T	0.8536	0.188	5.82e-06	0.024768	0.095396	0.7951	20.6155	0.00596234	TRUE	6.44e-06
Activated Treg %CD4 Treg	rs7784817	T	C	0.2021	0.04291	2.58e-06	0.033376	0.023302	0.1521	22.1828	0.00641272	TRUE	4.03e-06
Activated Treg %CD4 Treg	rs9878966	C	T	0.1526	0.03307	4.08e-06	0.0064596	0.023664	0.7849	21.2932	0.00615714	TRUE	4.57e-06
Activated Treg %CD4	rs10511150	A	G	0.1452	0.03006	1.43e-06	0.017825	0.023959	0.4569	23.3322	0.00674276	TRUE	1.83e-06
Activated Treg %CD4	rs112009416	C	T	-0.6866	0.133	2.56e-07	-0.083369	0.068783	0.2255	26.6504	0.00769432	TRUE	3.98e-07
Activated Treg %CD4	rs11579717	A	G	-0.8482	0.1881	6.72e-06	-0.015886	0.041955	0.7049	20.3338	0.00588136	TRUE	7.7e-06
Activated Treg %CD4	rs117140551	T	A	0.3571	0.07653	3.19e-06	-0.074274	0.0568	0.191	21.7729	0.00629498	TRUE	4.81e-06
Activated Treg %CD4	rs138751156	C	T	0.2547	0.05603	5.65e-06	0.055874	0.061993	0.3674	20.6641	0.00597632	TRUE	7.61e-06
Activated Treg %CD4	rs138915779	A	C	-1.152	0.2291	5.25e-07	-0.063211	0.071416	0.3761	25.2845	0.00730284	TRUE	7.07e-07
Activated Treg %CD4	rs139138505	G	C	-0.6029	0.1333	6.29e-06	0.030683	0.062163	0.6216	20.4565	0.00591662	TRUE	7.51e-06
Activated Treg %CD4	rs139191636	A	G	-0.2311	0.0517	8.06e-06	-0.020887	0.043201	0.6288	19.9811	0.00577992	TRUE	9.51e-06
Activated Treg %CD4	rs149143064	A	G	-0.354	0.07702	4.46e-06	0.056966	0.065867	0.3871	21.1251	0.00610884	TRUE	5.88e-06
Activated Treg %CD4	rs17038606	T	C	0.4076	0.0893	5.19e-06	0.084943	0.07395	0.2507	20.8337	0.00602506	TRUE	7.39e-06
Activated Treg %CD4	rs1820840	C	T	-0.1138	0.02521	6.56e-06	0.0097204	0.020218	0.6307	20.3769	0.00589375	TRUE	7.79e-06
Activated Treg %CD4	rs3793566	C	T	-0.1278	0.02836	6.79e-06	-0.040863	0.020676	0.04812	20.3072	0.00587369	TRUE	1.22e-05
Activated Treg %CD4	rs56295335	A	G	0.2145	0.04447	1.47e-06	-0.023934	0.0364	0.5108	23.2659	0.00672374	TRUE	1.87e-06
Activated Treg %CD4	rs597808	G	A	0.1264	0.02682	2.54e-06	-0.029801	0.021595	0.1676	22.2114	0.00642095	TRUE	3.98e-06
CD39+ activated Treg AC	rs10059458	C	T	0.1184	0.02655	8.52e-06	0.02303	0.018685	0.2178	19.8872	0.00580668	TRUE	1.22e-05
CD39+ activated Treg AC	rs10786199	A	G	-0.189	0.02875	5.63e-11	-0.014333	0.020513	0.4847	43.2163	0.012533	TRUE	7.82e-11
CD39+ activated Treg AC	rs10882701	C	A	-0.3631	0.02528	1.8e-45	0.03018	0.020835	0.1475	206.3	0.0571261	TRUE	3.57e-45
CD39+ activated Treg AC	rs11002579	A	G	-0.1316	0.02727	1.46e-06	0.0031065	0.023577	0.8952	23.2885	0.00679304	TRUE	1.57e-06
CD39+ activated Treg AC	rs111806244	T	C	-0.3653	0.07836	3.26e-06	0.016065	0.071579	0.8224	21.7325	0.00634206	TRUE	3.92e-06
CD39+ activated Treg AC	rs11188757	C	A	-0.2494	0.03146	3.06e-15	-0.022062	0.021758	0.3106	62.8457	0.0181224	TRUE	5.07e-15
CD39+ activated Treg AC	rs11777493	A	T	-0.1467	0.0305	1.57e-06	0.0018763	0.021434	0.9302	23.1345	0.00674843	TRUE	1.67e-06
CD39+ activated Treg AC	rs11795139	T	C	0.1205	0.02712	9.23e-06	-0.015833	0.021107	0.4532	19.7422	0.00576457	TRUE	1.16e-05
CD39+ activated Treg AC	rs12648210	G	A	-0.5171	0.1056	1.02e-06	-0.060276	0.040953	0.1411	23.9785	0.00699289	TRUE	1.66e-06
CD39+ activated Treg AC	rs12707040	A	G	0.1591	0.03418	3.37e-06	0.0035323	0.024327	0.8846	21.6669	0.00632302	TRUE	3.63e-06
CD39+ activated Treg AC	rs139917391	T	C	2.666	0.5711	3.16e-06	0.04047	0.16319	0.8041	21.7919	0.00635928	TRUE	4.8e-06
CD39+ activated Treg AC	rs142422333	T	C	-0.2705	0.05905	4.78e-06	0.21697	0.12184	0.07495	20.9843	0.00612505	TRUE	8.32e-06
CD39+ activated Treg AC	rs191262582	A	T	-0.4955	0.1096	6.42e-06	0.012276	0.12444	0.9214	20.4393	0.00596692	TRUE	6.76e-06
CD39+ activated Treg AC	rs2251521	T	C	-0.197	0.04279	4.28e-06	-0.017076	0.023112	0.46	21.1957	0.00618637	TRUE	5.46e-06
CD39+ activated Treg AC	rs35163827	G	A	-0.3443	0.07172	1.65e-06	-0.039949	0.074993	0.5942	23.0459	0.00672275	TRUE	2.01e-06
CD39+ activated Treg AC	rs4321083	A	G	0.1497	0.03152	2.12e-06	0.034199	0.022703	0.132	22.5565	0.00658092	TRUE	3.45e-06
CD39+ activated Treg AC	rs4811602	A	G	0.1348	0.02614	2.65e-07	-0.015064	0.020125	0.4541	26.5931	0.00774949	TRUE	3.51e-07
CD39+ activated Treg AC	rs56197234	A	G	0.5601	0.1188	2.54e-06	-0.012558	0.041658	0.7631	22.2279	0.00648568	TRUE	2.83e-06
CD39+ activated Treg AC	rs7267949	T	C	-0.7453	0.1682	9.64e-06	-0.01557	0.11258	0.89	19.6341	0.00573319	TRUE	1.04e-05
CD39+ activated Treg AC	rs72809762	T	C	0.3373	0.0511	4.74e-11	0.0028998	0.051883	0.9554	43.5703	0.0126343	TRUE	5.01e-11
CD39+ activated Treg AC	rs77020191	G	C	0.2605	0.05731	5.66e-06	0.095031	0.036249	0.008751	20.6612	0.00603129	TRUE	1.21e-05
CD39+ activated Treg AC	rs78027772	A	G	0.2212	0.04672	2.29e-06	0.044422	0.02967	0.1343	22.4163	0.0065403	TRUE	3.64e-06
CD39+ activated Treg %activated Treg	rs115545577	G	A	-1.135	0.2548	8.69e-06	-0.0068748	0.076777	0.9286	19.8423	0.00574002	TRUE	9.16e-06
CD39+ activated Treg %activated Treg	rs12106894	C	A	-0.1875	0.04072	4.3e-06	0.0059473	0.021153	0.7786	21.2025	0.00613107	TRUE	4.78e-06
CD39+ activated Treg %activated Treg	rs2171655	C	A	0.3024	0.05716	1.3e-07	-0.010375	0.064575	0.8724	27.9885	0.00807751	TRUE	1.41e-07
CD39+ activated Treg %activated Treg	rs6432076	C	T	-0.1184	0.02664	9.13e-06	-0.021536	0.026354	0.4138	19.7531	0.00571435	TRUE	1.19e-05
CD39+ activated Treg %activated Treg	rs72805325	G	C	-0.4465	0.09822	5.65e-06	0.092163	0.055803	0.09862	20.6654	0.00597668	TRUE	9.27e-06
CD39+ activated Treg %activated Treg	rs77630931	T	C	1.098	0.242	5.9e-06	0.16922	0.099605	0.08934	20.5861	0.00595389	TRUE	9.97e-06
CD39+ activated Treg %activated Treg	rs7774484	T	G	-0.3945	0.08822	8.01e-06	0.044879	0.049039	0.3601	19.9968	0.00578444	TRUE	1.08e-05
CD39+ activated Treg %CD4 Treg	rs10786199	A	G	-0.1864	0.02836	5.61e-11	-0.014333	0.020513	0.4847	43.1996	0.012413	TRUE	7.9e-11
CD39+ activated Treg %CD4 Treg	rs10882655	A	G	-0.9139	0.02033	1e-200	0.025828	0.018676	0.1667	2020.8	0.370259	TRUE	0
CD39+ activated Treg %CD4 Treg	rs10882701	C	A	-0.3538	0.02489	1.32e-44	0.03018	0.020835	0.1475	202.053	0.0555236	TRUE	2.7e-44
CD39+ activated Treg %CD4 Treg	rs111806244	T	C	-0.3505	0.07712	5.68e-06	0.016065	0.071579	0.8224	20.6558	0.00597393	TRUE	6.81e-06
CD39+ activated Treg %CD4 Treg	rs115722307	A	G	3.675	0.8277	9.29e-06	0.10539	0.11748	0.3697	19.7137	0.00570303	TRUE	1.24e-05
CD39+ activated Treg %CD4 Treg	rs117008259	G	A	1.849	0.4141	8.32e-06	-0.0070624	0.096853	0.9419	19.9372	0.00576729	TRUE	8.71e-06
CD39+ activated Treg %CD4 Treg	rs117344160	C	T	0.2868	0.06372	6.98e-06	-0.054787	0.054966	0.3189	20.2585	0.00585969	TRUE	9.67e-06
CD39+ activated Treg %CD4 Treg	rs12268044	T	C	-0.1886	0.02672	2.05e-12	-0.0033362	0.022395	0.8816	49.8208	0.0142883	TRUE	2.26e-12
CD39+ activated Treg %CD4 Treg	rs12648210	G	A	-0.5101	0.1037	9.19e-07	-0.060276	0.040953	0.1411	24.1965	0.0069908	TRUE	1.49e-06
CD39+ activated Treg %CD4 Treg	rs138483328	T	C	0.4874	0.1054	3.86e-06	-0.013722	0.084234	0.8706	21.384	0.00618325	TRUE	4.23e-06
CD39+ activated Treg %CD4 Treg	rs141018090	T	G	0.4456	0.05532	1.08e-15	0.1252	0.080662	0.1206	64.8823	0.0185278	TRUE	2.35e-15
CD39+ activated Treg %CD4 Treg	rs146341199	A	G	-0.9656	0.2172	9.04e-06	-0.044561	0.046953	0.3426	19.764	0.00571749	TRUE	1.21e-05
CD39+ activated Treg %CD4 Treg	rs148903835	A	G	0.6005	0.1288	3.23e-06	0.086632	0.048293	0.07284	21.7367	0.00628459	TRUE	5.6e-06
CD39+ activated Treg %CD4 Treg	rs61818169	A	G	0.1828	0.04102	8.63e-06	0.014967	0.036459	0.6814	19.8592	0.00574486	TRUE	9.99e-06
CD39+ activated Treg %CD4 Treg	rs62390650	A	G	-0.138	0.02908	2.14e-06	-0.054536	0.02382	0.02205	22.5201	0.00650959	TRUE	4.5e-06
CD39+ activated Treg %CD4 Treg	rs72715941	A	G	0.1447	0.03172	5.26e-06	0.012761	0.035431	0.7187	20.8099	0.00601824	TRUE	6.03e-06
CD39+ activated Treg %CD4 Treg	rs72809762	T	C	0.3615	0.05014	6.86e-13	0.0028998	0.051883	0.9554	51.9814	0.0148987	TRUE	7.26e-13
CD39+ activated Treg %CD4 Treg	rs74018295	T	C	0.1589	0.03582	9.46e-06	-0.031621	0.035031	0.3667	19.6787	0.00569295	TRUE	1.26e-05
CD39+ activated Treg %CD4 Treg	rs79629290	C	T	0.174	0.03842	6.16e-06	-0.060545	0.047255	0.2001	20.5109	0.00593226	TRUE	9.15e-06
Secreting Treg AC	rs1041737	T	A	-0.1244	0.02796	8.88e-06	-0.011136	0.022325	0.6179	19.7955	0.00578005	TRUE	1.05e-05
Secreting Treg AC	rs11217768	A	G	1.709	0.3788	6.61e-06	0.044805	0.063478	0.4803	20.3547	0.00594236	TRUE	8.34e-06
Secreting Treg AC	rs113435341	G	A	-2.032	0.2282	8.69e-19	-0.015818	0.084083	0.8508	79.2896	0.0227563	TRUE	9.44e-19
Secreting Treg AC	rs114437347	C	G	-3.936	0.8431	3.15e-06	0.022661	0.098641	0.8183	21.7948	0.0063601	TRUE	3.47e-06
Secreting Treg AC	rs114547596	G	A	-3.209	0.7199	8.56e-06	0.04112	0.068307	0.5472	19.8699	0.00580164	TRUE	1.04e-05
Secreting Treg AC	rs11579717	A	G	-1.201	0.1934	5.94e-10	-0.015886	0.041955	0.7049	38.5632	0.0111986	TRUE	7.1e-10
Secreting Treg AC	rs12297353	A	G	0.722	0.1586	5.52e-06	0.012913	0.046219	0.7799	20.7237	0.00604945	TRUE	6.12e-06
Secreting Treg AC	rs138915779	A	C	-1.455	0.2371	9.4e-10	-0.063211	0.071416	0.3761	37.6585	0.0109388	TRUE	1.35e-09
Secreting Treg AC	rs138960714	C	A	-2.391	0.5194	4.3e-06	0.1393	0.11071	0.2083	21.1912	0.00618506	TRUE	6.44e-06
Secreting Treg AC	rs149951966	C	T	0.2109	0.04394	1.66e-06	-0.021713	0.028043	0.4388	23.0374	0.00672028	TRUE	2.17e-06
Secreting Treg AC	rs153054	G	A	1.442	0.3132	4.32e-06	-0.067234	0.078734	0.3931	21.1976	0.00618692	TRUE	5.7e-06
Secreting Treg AC	rs17717645	C	T	0.3868	0.08192	2.44e-06	-0.02638	0.069315	0.7035	22.2943	0.00650492	TRUE	2.8e-06
Secreting Treg AC	rs507492	C	G	0.694	0.1506	4.21e-06	-0.0096217	0.043937	0.8267	21.2358	0.006198	TRUE	4.62e-06
Secreting Treg AC	rs56397630	C	T	-2.993	0.6761	9.88e-06	-0.046748	0.092657	0.6139	19.5971	0.00572245	TRUE	1.17e-05
Secreting Treg AC	rs61839660	T	C	0.3436	0.05734	2.27e-09	-0.012979	0.033566	0.699	35.908	0.0104356	TRUE	2.73e-09
Secreting Treg AC	rs6942586	A	G	-0.1271	0.02687	2.32e-06	0.0023359	0.019118	0.9028	22.3746	0.00652821	TRUE	2.49e-06
Secreting Treg AC	rs7162344	A	G	-0.1209	0.02578	2.86e-06	-0.0012825	0.021459	0.9523	21.9931	0.00641761	TRUE	2.99e-06
Secreting Treg AC	rs72915529	A	G	-0.5613	0.124	6.22e-06	0.022683	0.044831	0.6129	20.4902	0.00598169	TRUE	7.35e-06
Secreting Treg AC	rs75280379	C	T	1.384	0.3046	5.69e-06	0.018466	0.090987	0.8392	20.6449	0.00602657	TRUE	6.35e-06
Secreting Treg AC	rs75596315	T	C	0.2636	0.05765	4.97e-06	0.010967	0.031413	0.727	20.907	0.00610262	TRUE	5.7e-06
Secreting Treg AC	rs76202906	A	C	-0.3478	0.07473	3.37e-06	-0.0020163	0.13345	0.9879	21.6605	0.00632118	TRUE	3.51e-06
Secreting Treg % CD4 Treg	rs113435341	G	A	-2.54	0.2093	3.14e-33	-0.015818	0.084083	0.8508	147.275	0.0410892	TRUE	2.95e-33
Secreting Treg % CD4 Treg	rs11579717	A	G	-1.776	0.1774	2.93e-23	-0.015886	0.041955	0.7049	100.226	0.0283345	TRUE	3.37e-23
Secreting Treg % CD4 Treg	rs117608988	C	T	-0.7938	0.179	9.51e-06	-0.016831	0.089695	0.8512	19.666	0.0056893	TRUE	1.03e-05
Secreting Treg % CD4 Treg	rs17607399	T	C	-0.2213	0.03894	1.44e-08	0.0065217	0.034548	0.8503	32.2977	0.00930957	TRUE	1.59e-08
Secreting Treg % CD4 Treg	rs186940149	T	A	0.3416	0.07552	6.3e-06	0.12319	0.15566	0.4287	20.4603	0.00591772	TRUE	1.06e-05
Secreting Treg % CD4 Treg	rs187089343	C	A	-0.8547	0.1809	2.39e-06	-0.12532	0.13655	0.3588	22.3229	0.00645296	TRUE	3.27e-06
Secreting Treg % CD4 Treg	rs2148708	G	A	-0.2105	0.04618	5.36e-06	0.0063715	0.037017	0.8633	20.7776	0.00600896	TRUE	5.8e-06
Secreting Treg % CD4 Treg	rs34645541	A	C	-0.6193	0.125	7.6e-07	0.019092	0.065364	0.7702	24.5461	0.00709107	TRUE	8.72e-07
Secreting Treg % CD4 Treg	rs4759006	A	G	0.1495	0.03323	7.07e-06	0.046657	0.023574	0.0478	20.2405	0.00585453	TRUE	1.28e-05
Secreting Treg % CD4 Treg	rs562562	A	G	0.1197	0.02486	1.54e-06	-0.0082501	0.019748	0.6761	23.1839	0.00670019	TRUE	1.8e-06
Secreting Treg % CD4 Treg	rs60220946	T	C	-0.4131	0.08175	4.56e-07	-0.0004226	0.086903	0.9961	25.5349	0.00737464	TRUE	4.75e-07
Secreting Treg % CD4 Treg	rs6751481	C	T	-0.2879	0.02374	3.53e-33	-0.015506	0.01872	0.4075	147.069	0.0410342	TRUE	5.14e-33
Secreting Treg % CD4 Treg	rs72966214	C	T	-0.2131	0.04753	7.55e-06	0.031974	0.062078	0.6065	20.1016	0.00581459	TRUE	9.07e-06
Secreting Treg % CD4 Treg	rs73579441	C	T	-0.2123	0.04708	6.73e-06	0.040003	0.052527	0.4463	20.3342	0.00588147	TRUE	8.66e-06
Secreting Treg % CD4 Treg	rs75981740	G	A	0.212	0.04589	3.98e-06	-0.080846	0.05205	0.1204	21.342	0.00617117	TRUE	6.39e-06
Secreting Treg % CD4 Treg	rs7825970	T	G	0.1091	0.0242	6.77e-06	-0.0053983	0.021939	0.8056	20.3244	0.00587866	TRUE	7.49e-06
Secreting Treg % CD4 Treg	rs7893324	C	T	0.1629	0.03354	1.25e-06	-0.027956	0.027043	0.3012	23.5894	0.00681657	TRUE	1.75e-06
Secreting Treg % CD4 Treg	rs79224901	C	G	-0.4074	0.08352	1.12e-06	-0.07691	0.077384	0.3203	23.7937	0.0068752	TRUE	1.56e-06
Secreting Treg % CD4 Treg	rs79235233	G	C	0.2934	0.06472	5.98e-06	-0.01277	0.037515	0.7336	20.5515	0.00594394	TRUE	6.81e-06
Secreting Treg % CD4 Treg	rs79607503	A	G	-0.5285	0.1159	5.29e-06	-0.12375	0.084656	0.1438	20.7933	0.00601346	TRUE	8.23e-06
Secreting Treg % CD4 Treg	rs9265947	C	T	0.1387	0.03104	8.15e-06	-0.014898	0.021347	0.4852	19.9668	0.00577583	TRUE	1.02e-05
Secreting Treg %CD4	rs10772894	G	A	0.2115	0.04661	5.91e-06	0.02124	0.036914	0.565	20.5903	0.0059551	TRUE	7.13e-06
Secreting Treg %CD4	rs10905879	T	C	0.1904	0.03733	3.55e-07	-0.03534	0.023765	0.137	26.0146	0.00751214	TRUE	5.88e-07
Secreting Treg %CD4	rs10925924	G	T	-0.1919	0.03875	7.73e-07	-0.015208	0.027694	0.5829	24.5249	0.00708499	TRUE	9.46e-07
Secreting Treg %CD4	rs11124653	A	C	0.1191	0.026	4.79e-06	-0.026903	0.019218	0.1615	20.9834	0.00606812	TRUE	7.35e-06
Secreting Treg %CD4	rs113435341	G	A	-2.18	0.2206	9.94e-23	-0.015818	0.084083	0.8508	97.6567	0.0276283	TRUE	1.07e-22
Secreting Treg %CD4	rs114437347	C	G	-3.842	0.8142	2.46e-06	0.022661	0.098641	0.8183	22.2665	0.00643678	TRUE	2.73e-06
Secreting Treg %CD4	rs11579717	A	G	-1.625	0.1865	4.49e-18	-0.015886	0.041955	0.7049	75.9188	0.0216113	TRUE	5.53e-18
Secreting Treg %CD4	rs12642085	T	C	-0.1178	0.02612	6.72e-06	-0.015933	0.018819	0.3972	20.3397	0.00588304	TRUE	8.75e-06
Secreting Treg %CD4	rs138915779	A	C	-1.514	0.2286	4.11e-11	-0.063211	0.071416	0.3761	43.8631	0.0126012	TRUE	6.03e-11
Secreting Treg %CD4	rs138960714	C	A	-2.942	0.5018	4.97e-09	0.1393	0.11071	0.2083	34.3735	0.00990199	TRUE	8.27e-09
Secreting Treg %CD4	rs143290109	T	C	-2.172	0.472	4.35e-06	-0.31444	0.16315	0.05395	21.1756	0.00612334	TRUE	7.9e-06
Secreting Treg %CD4	rs149375589	G	T	-2.824	0.5982	2.45e-06	-1.0582	1.2259	0.388	22.2862	0.00644243	TRUE	3.8e-06
Secreting Treg %CD4	rs186715000	G	A	-2.133	0.4687	5.52e-06	-0.10871	0.093567	0.2453	20.7106	0.00598967	TRUE	7.93e-06
Secreting Treg %CD4	rs35378667	C	T	-0.5212	0.1035	5.04e-07	0.31474	0.096597	0.001121	25.3588	0.00732413	TRUE	1.46e-06
Secreting Treg %CD4	rs6438325	C	A	-0.1809	0.03737	1.35e-06	0.034899	0.035833	0.3301	23.4332	0.00677174	TRUE	2.06e-06
Secreting Treg %CD4	rs6602392	A	C	0.2126	0.03897	5.28e-08	-0.007698	0.031146	0.8048	29.7622	0.00858503	TRUE	5.89e-08
Secreting Treg %CD4	rs73155096	G	C	-0.7233	0.161	7.27e-06	-0.058994	0.046427	0.2038	20.183	0.00583798	TRUE	1.08e-05
Secreting Treg %CD4	rs74830391	T	C	0.1999	0.03637	4.14e-08	0.031911	0.029957	0.2868	30.2092	0.00871282	TRUE	6.17e-08
Secreting Treg %CD4	rs7651919	T	G	-0.1153	0.02483	3.6e-06	0.016811	0.02009	0.4027	21.5628	0.00623461	TRUE	4.7e-06
Secreting Treg %CD4	rs7893324	C	T	0.2816	0.03509	1.37e-15	-0.027956	0.027043	0.3012	64.4019	0.0183932	TRUE	2.32e-15
Secreting Treg %CD4	rs9838548	C	T	0.1279	0.0271	2.44e-06	-0.012659	0.021876	0.5628	22.2742	0.00643899	TRUE	3e-06
CD39+ secreting Treg AC	rs10786199	A	G	-0.1932	0.02906	3.39e-11	-0.014333	0.020513	0.4847	44.2001	0.0128146	TRUE	4.77e-11
CD39+ secreting Treg AC	rs10882324	T	C	-0.1185	0.02675	9.67e-06	-0.010109	0.02449	0.6798	19.6241	0.00573028	TRUE	1.13e-05
CD39+ secreting Treg AC	rs10882655	A	G	-0.9594	0.02046	1e-200	0.025828	0.018676	0.1667	2198.81	0.392378	TRUE	0
CD39+ secreting Treg AC	rs10882701	C	A	-0.4069	0.02528	3.19e-56	0.03018	0.020835	0.1475	259.072	0.0707061	TRUE	4.46e-56
CD39+ secreting Treg AC	rs111461378	C	T	-1.066	0.2404	9.47e-06	0.14911	0.097306	0.1254	19.6628	0.00574153	TRUE	1.52e-05
CD39+ secreting Treg AC	rs11188757	C	A	-0.2549	0.03174	1.33e-15	-0.022062	0.021758	0.3106	64.495	0.0185892	TRUE	2.24e-15
CD39+ secreting Treg AC	rs11254133	T	C	-0.1723	0.03826	6.88e-06	0.038426	0.052693	0.4659	20.2806	0.00592086	TRUE	8.81e-06
CD39+ secreting Treg AC	rs114114791	G	A	0.3538	0.07416	1.91e-06	0.065099	0.091258	0.4756	22.7602	0.00663997	TRUE	2.76e-06
CD39+ secreting Treg AC	rs11598645	C	T	-0.6337	0.1381	4.64e-06	0.0062607	0.064873	0.9231	21.0562	0.0061459	TRUE	4.89e-06
CD39+ secreting Treg AC	rs11655883	G	A	0.1294	0.02794	3.74e-06	-0.016371	0.024303	0.5006	21.4494	0.00625996	TRUE	4.71e-06
CD39+ secreting Treg AC	rs149951966	C	T	0.2069	0.04388	2.51e-06	-0.021713	0.028043	0.4388	22.2325	0.006487	TRUE	3.28e-06
CD39+ secreting Treg AC	rs150315125	T	A	-0.4106	0.08147	4.89e-07	-0.056684	0.12043	0.6379	25.4005	0.00740453	TRUE	5.91e-07
CD39+ secreting Treg AC	rs2836025	T	C	-0.2143	0.04774	7.4e-06	-0.0037922	0.039577	0.9237	20.1502	0.00588301	TRUE	7.85e-06
CD39+ secreting Treg AC	rs56216441	T	A	-0.1636	0.03693	9.74e-06	0.0071893	0.022972	0.7543	19.6249	0.00573053	TRUE	1.09e-05
CD39+ secreting Treg AC	rs7267949	T	C	-0.7497	0.1688	9.25e-06	-0.01557	0.11258	0.89	19.7256	0.00575976	TRUE	9.89e-06
CD39+ secreting Treg AC	rs72809762	T	C	0.4322	0.05126	4.98e-17	0.0028998	0.051883	0.9554	71.0906	0.0204513	TRUE	5.16e-17
CD39+ secreting Treg AC	rs74791100	C	T	0.5538	0.1185	3.09e-06	0.11037	0.12388	0.373	21.8408	0.00637346	TRUE	4.15e-06
CD39+ secreting Treg AC	rs75270901	A	G	0.2585	0.05807	8.78e-06	-0.026926	0.050355	0.5928	19.8161	0.00578602	TRUE	1.05e-05
CD39+ secreting Treg AC	rs7570197	C	T	0.5826	0.1287	6.23e-06	0.021742	0.068792	0.752	20.492	0.0059822	TRUE	7.01e-06
CD39+ secreting Treg AC	rs76464802	A	G	-0.4852	0.1056	4.47e-06	0.0079781	0.047114	0.8655	21.1112	0.00616187	TRUE	4.85e-06
CD39+ secreting Treg AC	rs76710109	C	T	-0.1594	0.03494	5.24e-06	0.018523	0.028941	0.5222	20.8128	0.00607529	TRUE	6.47e-06
CD39+ secreting Treg AC	rs78027772	A	G	0.2257	0.04708	1.71e-06	0.044422	0.02967	0.1343	22.9821	0.00670427	TRUE	2.73e-06
CD39+ secreting Treg AC	rs7937686	G	C	0.1946	0.04346	7.81e-06	-0.011476	0.020408	0.5739	20.0496	0.00585382	TRUE	9.37e-06
CD39+ secreting Treg %secreting Treg	rs10247216	T	C	0.1234	0.02734	6.53e-06	-0.0080354	0.020896	0.7006	20.372	0.00589233	TRUE	7.6e-06
CD39+ secreting Treg %secreting Treg	rs10882701	C	A	-0.4034	0.02502	2.04e-56	0.03018	0.020835	0.1475	259.954	0.0703158	TRUE	2.88e-56
CD39+ secreting Treg %secreting Treg	rs111461378	C	T	-1.107	0.2386	3.59e-06	0.14911	0.097306	0.1254	21.5256	0.00622391	TRUE	5.9e-06
CD39+ secreting Treg %secreting Treg	rs11188950	G	T	0.4852	0.103	2.59e-06	0.13025	0.070368	0.06417	22.1905	0.00641494	TRUE	4.63e-06
CD39+ secreting Treg %secreting Treg	rs114844216	C	T	0.6107	0.06018	7.35e-24	0.14965	0.084721	0.07733	102.98	0.0290905	TRUE	2.01e-23
CD39+ secreting Treg %secreting Treg	rs117200502	T	C	0.4259	0.0408	3.91e-25	-0.0096032	0.050595	0.8495	108.967	0.0307298	TRUE	4.06e-25
CD39+ secreting Treg %secreting Treg	rs117748540	G	A	-0.2856	0.06316	6.34e-06	0.068704	0.054663	0.2088	20.4471	0.00591394	TRUE	9.28e-06
CD39+ secreting Treg %secreting Treg	rs118047459	G	C	0.4419	0.09739	5.9e-06	0.01255	0.089168	0.8881	20.5882	0.00595451	TRUE	6.34e-06
CD39+ secreting Treg %secreting Treg	rs118111902	C	G	0.466	0.09549	1.11e-06	0.071214	0.091351	0.4356	23.8153	0.00688141	TRUE	1.51e-06
CD39+ secreting Treg %secreting Treg	rs11930070	A	G	-0.6056	0.1326	5.13e-06	-0.034017	0.045002	0.4497	20.8586	0.00603222	TRUE	6.53e-06
CD39+ secreting Treg %secreting Treg	rs145557266	G	A	0.7359	0.09042	5.55e-16	-0.012085	0.075726	0.8732	66.2382	0.0189077	TRUE	6.09e-16
CD39+ secreting Treg %secreting Treg	rs146426185	C	A	-0.3085	0.05356	9.17e-09	0.0016697	0.1107	0.988	33.1764	0.00956044	TRUE	1.01e-08
CD39+ secreting Treg %secreting Treg	rs147121076	G	T	0.4594	0.08235	2.63e-08	0.024987	0.073445	0.7337	31.1211	0.00897347	TRUE	3.05e-08
CD39+ secreting Treg %secreting Treg	rs147911368	C	T	-0.772	0.1665	3.69e-06	-0.066047	0.057144	0.2478	21.4984	0.00621611	TRUE	5.36e-06
CD39+ secreting Treg %secreting Treg	rs17571942	G	T	1.778	0.3703	1.66e-06	0.063785	0.061826	0.3022	23.0545	0.00666305	TRUE	2.32e-06
CD39+ secreting Treg %secreting Treg	rs2171655	C	A	0.2773	0.05858	2.3e-06	-0.010375	0.064575	0.8724	22.4079	0.00647738	TRUE	2.48e-06
CD39+ secreting Treg %secreting Treg	rs2316911	C	T	0.6139	0.1351	5.7e-06	-0.024933	0.12078	0.8365	20.6483	0.00597178	TRUE	6.27e-06
CD39+ secreting Treg %secreting Treg	rs2569847	G	A	-0.1352	0.02979	5.84e-06	-0.03562	0.022216	0.1089	20.5974	0.00595714	TRUE	9.6e-06
CD39+ secreting Treg %secreting Treg	rs282011	T	C	0.1314	0.02772	2.23e-06	-0.010389	0.02224	0.6404	22.4701	0.00649523	TRUE	2.64e-06
CD39+ secreting Treg %secreting Treg	rs73037918	C	T	-0.2836	0.06115	3.65e-06	-0.021251	0.041601	0.6095	21.509	0.00621914	TRUE	4.36e-06
CD39+ secreting Treg %secreting Treg	rs74346764	A	G	-0.5969	0.1285	3.53e-06	-0.020446	0.055231	0.7112	21.5773	0.00623878	TRUE	4.04e-06
CD39+ secreting Treg %secreting Treg	rs7774484	T	G	-0.3999	0.09029	9.73e-06	0.044879	0.049039	0.3601	19.6166	0.00567508	TRUE	1.31e-05
CD39+ secreting Treg %secreting Treg	rs78458369	T	A	2.399	0.5036	1.98e-06	-0.11812	0.087477	0.1769	22.6929	0.00655921	TRUE	3.09e-06
CD39+ secreting Treg %secreting Treg	rs7910217	A	G	0.2459	0.03182	1.42e-14	-0.010069	0.02006	0.6157	59.7196	0.0170787	TRUE	1.85e-14
CD39+ secreting Treg %secreting Treg	rs7984101	A	G	0.3531	0.0795	9.24e-06	-0.0076745	0.036671	0.8342	19.727	0.00570685	TRUE	1.01e-05
CD39+ secreting Treg %CD4 Treg	rs10882701	C	A	-0.3962	0.02472	8.03e-56	0.03018	0.020835	0.1475	256.881	0.0695423	TRUE	1.24e-55
CD39+ secreting Treg %CD4 Treg	rs111461378	C	T	-1.062	0.2356	6.75e-06	0.14911	0.097306	0.1254	20.3188	0.00587705	TRUE	1.09e-05
CD39+ secreting Treg %CD4 Treg	rs114844216	C	T	0.5653	0.05954	3.98e-21	0.14965	0.084721	0.07733	90.1447	0.0255574	TRUE	1.07e-20
CD39+ secreting Treg %CD4 Treg	rs115364130	A	G	-0.4063	0.0857	2.21e-06	-0.051166	0.06032	0.3963	22.4767	0.00649713	TRUE	2.93e-06
CD39+ secreting Treg %CD4 Treg	rs117200502	T	C	0.4056	0.04033	1.8e-23	-0.0096032	0.050595	0.8495	101.144	0.0285867	TRUE	1.91e-23
CD39+ secreting Treg %CD4 Treg	rs11930070	A	G	-0.5873	0.131	7.56e-06	-0.034017	0.045002	0.4497	20.0991	0.00581387	TRUE	9.65e-06
CD39+ secreting Treg %CD4 Treg	rs145557266	G	A	0.7299	0.08928	4.09e-16	-0.012085	0.075726	0.8732	66.8372	0.0190754	TRUE	4.52e-16
CD39+ secreting Treg %CD4 Treg	rs146426185	C	A	-0.3048	0.05289	8.96e-09	0.0016697	0.1107	0.988	33.2111	0.00957033	TRUE	9.96e-09
CD39+ secreting Treg %CD4 Treg	rs147121076	G	T	0.4681	0.0813	9.29e-09	0.024987	0.073445	0.7337	33.151	0.00955318	TRUE	1.09e-08
CD39+ secreting Treg %CD4 Treg	rs17571942	G	T	1.694	0.3658	3.77e-06	0.063785	0.061826	0.3022	21.4457	0.00620095	TRUE	5.28e-06
CD39+ secreting Treg %CD4 Treg	rs2171655	C	A	0.2606	0.05786	6.91e-06	-0.010375	0.064575	0.8724	20.2858	0.00586755	TRUE	7.42e-06
CD39+ secreting Treg %CD4 Treg	rs2569847	G	A	-0.1367	0.02941	3.46e-06	-0.03562	0.022216	0.1089	21.6046	0.00624663	TRUE	5.76e-06
CD39+ secreting Treg %CD4 Treg	rs282011	T	C	0.1225	0.02738	7.93e-06	-0.010389	0.02224	0.6404	20.0173	0.00579034	TRUE	9.34e-06
CD39+ secreting Treg %CD4 Treg	rs59428330	T	C	0.2934	0.06107	1.62e-06	0.11785	0.052558	0.02494	23.0815	0.0066708	TRUE	3.3e-06
[truncated: 13,001 more rows]
