# Supplementary material for: Exploring the causal relationship between immune cells and idiopathic pulmonary fibrosis: a bi-directional Mendelian randomization study
Source: BMC Pulm Med. 2024 Mar 20;24:145. doi: 10.1186/s12890-024-02942-w (PMC10956372; doi:10.1186/s12890-024-02942-w)
Supplement: Supplementary file 2 — Supplementary Material 2. [file 12890_2024_2942_MOESM2_ESM.xlsx]

## Sheet: Sheet1
Table S2 Full result of MR estimates for the association between immunotypes and idiopathic pulmonary fibrosis.
Immunotype(exposure)	MR method	No. of SNP	OR	95% CI	P-value	q-value
CD33br HLA DR+ CD14dim AC	Inverse variance weighted	27	0.960042	0.93-0.99	0.007	0.025113
CD33br HLA DR+ CD14dim AC	MR Egger	27	0.948904	0.91-0.99	0.014	0.0280194
CD33br HLA DR+ CD14dim AC	Weighted median	27	0.98094	0.94-1.03	0.42	0.509256
CD33br HLA DR+ CD14dim AC	Maximum likelihood	27	0.959799	0.93-0.99	0.0084	0.025113
CD33br HLA DR+ CD14dim AC	Weighted mode	27	0.979399	0.93-1.03	0.41	0.509256
CD33br HLA DR+ CD14dim AC	Simple mode	27	0.997306	0.92-1.08	0.95	0.945232
CD14+ CD16+ monocyte %monocyte	Inverse variance weighted	20	0.935204	0.88-0.99	0.024	0.0420119
CD14+ CD16+ monocyte %monocyte	MR Egger	20	0.917828	0.82-1.03	0.16	0.197784
CD14+ CD16+ monocyte %monocyte	Weighted median	20	0.900608	0.83-0.98	0.011	0.0420119
CD14+ CD16+ monocyte %monocyte	Maximum likelihood	20	0.935713	0.88-0.99	0.028	0.0420119
CD14+ CD16+ monocyte %monocyte	Weighted mode	20	0.897813	0.82-0.98	0.022	0.0420119
CD14+ CD16+ monocyte %monocyte	Simple mode	20	1.00478	0.84-1.20	0.96	0.958508
CD14+ CD16- monocyte %monocyte	Inverse variance weighted	24	1.04822	1.01-1.09	0.011	0.0372475
CD14+ CD16- monocyte %monocyte	MR Egger	24	1.04914	1.00-1.10	0.045	0.0901099
CD14+ CD16- monocyte %monocyte	Weighted median	24	1.05188	0.99-1.11	0.08	0.0919437
CD14+ CD16- monocyte %monocyte	Maximum likelihood	24	1.04949	1.01-1.09	0.012	0.0372475
CD14+ CD16- monocyte %monocyte	Weighted mode	24	1.04503	1.00-1.09	0.07	0.0919437
CD14+ CD16- monocyte %monocyte	Simple mode	24	1.0042	0.90-1.12	0.94	0.941126
CD4/CD8br	Inverse variance weighted	14	1.1196	1.03-1.22	0.01	0.0298703
CD4/CD8br	MR Egger	14	1.12174	0.95-1.32	0.19	0.193815
CD4/CD8br	Weighted median	14	1.14831	1.03-1.28	0.015	0.0304572
CD4/CD8br	Maximum likelihood	14	1.12536	1.04-1.21	0.0019	0.011239
CD4/CD8br	Weighted mode	14	1.14967	1.02-1.30	0.042	0.0581892
CD4/CD8br	Simple mode	14	1.19993	1.02-1.41	0.048	0.0581892
CD8dim %T cell	Inverse variance weighted	14	1.12024	1.03-1.22	0.01	0.0331925
CD8dim %T cell	MR Egger	14	1.20398	1.03-1.41	0.043	0.0851466
CD8dim %T cell	Weighted median	14	1.07065	0.94-1.22	0.3	0.444872
CD8dim %T cell	Maximum likelihood	14	1.1237	1.03-1.23	0.011	0.0331925
CD8dim %T cell	Weighted mode	14	1.06569	0.88-1.30	0.54	0.601756
CD8dim %T cell	Simple mode	14	1.05356	0.87-1.28	0.6	0.601756
TCRgd %T cell	Inverse variance weighted	12	0.931303	0.88-0.98	0.007	0.0343943
TCRgd %T cell	MR Egger	12	0.928456	0.87-0.99	0.043	0.0515993
TCRgd %T cell	Weighted median	12	0.927801	0.86-1.00	0.037	0.0515993
TCRgd %T cell	Maximum likelihood	12	0.930658	0.88-0.98	0.011	0.0343943
TCRgd %T cell	Weighted mode	12	0.925384	0.87-0.99	0.041	0.0515993
TCRgd %T cell	Simple mode	12	0.898978	0.78-1.03	0.15	0.154125
TCRgd %lymphocyte	Inverse variance weighted	15	0.960124	0.92-1.00	0.041	0.0496555
TCRgd %lymphocyte	MR Egger	15	0.94528	0.90-0.99	0.031	0.0496555
TCRgd %lymphocyte	Weighted median	15	0.933761	0.88-0.99	0.014	0.0496555
TCRgd %lymphocyte	Maximum likelihood	15	0.959435	0.92-1.00	0.037	0.0496555
TCRgd %lymphocyte	Weighted mode	15	0.933122	0.89-0.98	0.018	0.0496555
TCRgd %lymphocyte	Simple mode	15	0.943211	0.85-1.05	0.31	0.307419
CD8dim NKT %T cell	Inverse variance weighted	19	1.11051	1.04-1.18	0.00099	0.00308601
CD8dim NKT %T cell	MR Egger	19	1.11956	1.01-1.24	0.05	0.0779726
CD8dim NKT %T cell	Weighted median	19	1.13002	1.03-1.24	0.012	0.0239248
CD8dim NKT %T cell	Maximum likelihood	19	1.11246	1.04-1.19	0.001	0.00308601
CD8dim NKT %T cell	Weighted mode	19	1.11554	0.98-1.26	0.1	0.123321
CD8dim NKT %T cell	Simple mode	19	1.10535	0.94-1.30	0.24	0.237242
CD8dim NKT %lymphocyte	Inverse variance weighted	26	1.07994	1.02-1.14	0.005	0.0155326
CD8dim NKT %lymphocyte	MR Egger	26	1.14414	1.04-1.26	0.011	0.0221056
CD8dim NKT %lymphocyte	Weighted median	26	1.06978	0.99-1.16	0.1	0.147803
CD8dim NKT %lymphocyte	Maximum likelihood	26	1.08097	1.02-1.14	0.0052	0.0155326
CD8dim NKT %lymphocyte	Weighted mode	26	1.0738	0.98-1.18	0.16	0.188306
CD8dim NKT %lymphocyte	Simple mode	26	1.07631	0.94-1.23	0.29	0.290814
DN (CD4-CD8-) NKT %T cell	Inverse variance weighted	30	1.07902	1.02-1.14	0.0071	0.0223428
DN (CD4-CD8-) NKT %T cell	MR Egger	30	1.13351	1.01-1.27	0.038	0.0767278
DN (CD4-CD8-) NKT %T cell	Weighted median	30	1.06765	0.98-1.16	0.12	0.175252
DN (CD4-CD8-) NKT %T cell	Maximum likelihood	30	1.07997	1.02-1.14	0.0074	0.0223428
DN (CD4-CD8-) NKT %T cell	Weighted mode	30	1.07104	0.95-1.21	0.28	0.341619
DN (CD4-CD8-) NKT %T cell	Simple mode	30	0.997418	0.86-1.16	0.97	0.973852
HLA DR+ NK AC	Inverse variance weighted	16	0.906561	0.85-0.97	0.003	0.00888482
HLA DR+ NK AC	MR Egger	16	0.888347	0.79-0.99	0.06	0.0709228
HLA DR+ NK AC	Weighted median	16	0.897409	0.83-0.97	0.0093	0.0186804
HLA DR+ NK AC	Maximum likelihood	16	0.905582	0.85-0.97	0.0027	0.00888482
HLA DR+ NK AC	Weighted mode	16	0.895348	0.82-0.97	0.019	0.0278144
HLA DR+ NK AC	Simple mode	16	0.886441	0.75-1.05	0.17	0.172525
CD39+ CD8br %T cell	Inverse variance weighted	18	0.92932	0.87-0.99	0.018	0.0449383
CD39+ CD8br %T cell	MR Egger	18	0.940828	0.85-1.04	0.24	0.242594
CD39+ CD8br %T cell	Weighted median	18	0.91173	0.84-0.99	0.022	0.0449383
CD39+ CD8br %T cell	Maximum likelihood	18	0.92841	0.87-0.99	0.018	0.0449383
CD39+ CD8br %T cell	Weighted mode	18	0.912548	0.83-1.00	0.08	0.117889
CD39+ CD8br %T cell	Simple mode	18	0.918816	0.81-1.04	0.21	0.242594
CD19 on IgD+ CD38- naive	Inverse variance weighted	15	0.953716	0.91-1.00	0.038	0.0453887
CD19 on IgD+ CD38- naive	MR Egger	15	0.937767	0.89-0.99	0.036	0.0453887
CD19 on IgD+ CD38- naive	Weighted median	15	0.938242	0.89-0.99	0.011	0.0375288
CD19 on IgD+ CD38- naive	Maximum likelihood	15	0.954278	0.92-0.99	0.013	0.0375288
CD19 on IgD+ CD38- naive	Weighted mode	15	0.941225	0.90-0.99	0.023	0.0453887
CD19 on IgD+ CD38- naive	Simple mode	15	0.93922	0.86-1.03	0.18	0.181891
CD3 on activated & secreting Treg	Inverse variance weighted	20	0.936821	0.89-0.98	0.0088	0.0290296
CD3 on activated & secreting Treg	MR Egger	20	0.942414	0.87-1.02	0.14	0.171745
CD3 on activated & secreting Treg	Weighted median	20	0.941318	0.88-1.01	0.09	0.157338
CD3 on activated & secreting Treg	Maximum likelihood	20	0.936651	0.89-0.98	0.0097	0.0290296
CD3 on activated & secreting Treg	Weighted mode	20	0.934238	0.86-1.01	0.1	0.157338
CD3 on activated & secreting Treg	Simple mode	20	0.950336	0.86-1.05	0.33	0.3304
CD3 on CD28- CD8br	Inverse variance weighted	13	0.911733	0.85-0.98	0.015	0.0464218
CD3 on CD28- CD8br	MR Egger	13	0.832719	0.70-0.99	0.06	0.089135
CD3 on CD28- CD8br	Weighted median	13	0.905123	0.82-1.00	0.047	0.089135
CD3 on CD28- CD8br	Maximum likelihood	13	0.908055	0.85-0.97	0.0063	0.0377575
CD3 on CD28- CD8br	Weighted mode	13	0.908863	0.81-1.02	0.13	0.150322
CD3 on CD28- CD8br	Simple mode	13	0.918157	0.79-1.06	0.27	0.269858
PDL-1 on CD14- CD16+ monocyte	Inverse variance weighted	16	0.916137	0.86-0.97	0.003	0.0113667
PDL-1 on CD14- CD16+ monocyte	MR Egger	16	0.920894	0.82-1.04	0.2	0.199081
PDL-1 on CD14- CD16+ monocyte	Weighted median	16	0.897097	0.83-0.97	0.0095	0.0189681
PDL-1 on CD14- CD16+ monocyte	Maximum likelihood	16	0.914871	0.86-0.97	0.0038	0.0113667
PDL-1 on CD14- CD16+ monocyte	Weighted mode	16	0.891503	0.81-0.98	0.034	0.05113
PDL-1 on CD14- CD16+ monocyte	Simple mode	16	0.913019	0.81-1.03	0.17	0.199081
CD45 on CD33br HLA DR+ CD14-	Inverse variance weighted	17	1.06587	1.01-1.12	0.019	0.0386483
CD45 on CD33br HLA DR+ CD14-	MR Egger	17	1.03908	0.87-1.24	0.68	0.682853
CD45 on CD33br HLA DR+ CD14-	Weighted median	17	1.09752	1.02-1.18	0.012	0.0386483
CD45 on CD33br HLA DR+ CD14-	Maximum likelihood	17	1.06726	1.01-1.13	0.019	0.0386483
CD45 on CD33br HLA DR+ CD14-	Weighted mode	17	1.11585	1.00-1.24	0.06	0.0685546
CD45 on CD33br HLA DR+ CD14-	Simple mode	17	1.15073	1.02-1.30	0.041	0.0608209
CD45 on Mo MDSC	Inverse variance weighted	15	1.07207	1.02-1.13	0.0087	0.0268242
CD45 on Mo MDSC	MR Egger	15	1.10285	1.00-1.21	0.07	0.132045
CD45 on Mo MDSC	Weighted median	15	1.06462	0.99-1.15	0.11	0.171304
CD45 on Mo MDSC	Maximum likelihood	15	1.0744	1.02-1.13	0.0089	0.0268242
CD45 on Mo MDSC	Weighted mode	15	1.05718	0.96-1.16	0.26	0.312266
CD45 on Mo MDSC	Simple mode	15	1.05069	0.94-1.17	0.39	0.390016
SSC-A on lymphocyte	Inverse variance weighted	18	0.898977	0.83-0.98	0.013	0.0403448
SSC-A on lymphocyte	MR Egger	18	0.936828	0.77-1.13	0.51	0.513363
SSC-A on lymphocyte	Weighted median	18	0.892282	0.79-1.01	0.06	0.127627
SSC-A on lymphocyte	Maximum likelihood	18	0.898108	0.83-0.98	0.012	0.0403448
SSC-A on lymphocyte	Weighted mode	18	0.88894	0.74-1.07	0.23	0.350402
SSC-A on lymphocyte	Simple mode	18	0.893201	0.72-1.11	0.33	0.397137
CD45RA on naive CD8br	Inverse variance weighted	17	0.914631	0.86-0.97	0.0052	0.0228907
CD45RA on naive CD8br	MR Egger	17	0.940259	0.84-1.05	0.29	0.428792
CD45RA on naive CD8br	Weighted median	17	0.976559	0.90-1.06	0.59	0.702319
CD45RA on naive CD8br	Maximum likelihood	17	0.913975	0.86-0.98	0.0076	0.0228907
CD45RA on naive CD8br	Weighted mode	17	0.978137	0.88-1.09	0.7	0.702319
CD45RA on naive CD8br	Simple mode	17	0.896801	0.77-1.04	0.18	0.352875
MR, Mendelian randomization; SNP, single nucleotide polymorphism; OR, odds ratio; CI, confidence interval.
