# Supplementary material for: Exploring the causal relationship between immune cells and idiopathic pulmonary fibrosis: a bi-directional Mendelian randomization study
Source: BMC Pulm Med. 2024 Mar 20;24:145. doi: 10.1186/s12890-024-02942-w (PMC10956372; doi:10.1186/s12890-024-02942-w)
Supplement: Supplementary file 3 — Supplementary Material 3. [file 12890_2024_2942_MOESM3_ESM.xlsx]

## Sheet: Sheet1
Table S3 The heterogeneity of immunotype instrumental variables and Directional horizontal pleiotropy assessed by intercept term in MR Egger regression of the association between immunotypes and idiopathic pulmonary fibrosis.
Immunotypes(exposure)	method	Heterogeneity			Horizontal pleiotropy
		Cochran's Q	df	P-value	Egger_intercept	SE	P-value
CD33br HLA DR+ CD14dim AC	MR Egger	25.4495	25	0.437421	0.0084348	0.00924593	0.370339
CD33br HLA DR+ CD14dim AC	Inverse variance weighted	26.2967	26	0.44689
CD14+ CD16+ monocyte %monocyte	MR Egger	18.5718	18	0.418624	0.00794516	0.0215972	0.717253
CD14+ CD16+ monocyte %monocyte	Inverse variance weighted	18.7114	19	0.475483
CD14+ CD16- monocyte %monocyte	MR Egger	24.349	22	0.329207	-0.000702352	0.00967145	0.942764
CD14+ CD16- monocyte %monocyte	Inverse variance weighted	24.3548	23	0.384385
CD4/CD8br	MR Egger	18.8647	12	0.0918453	-0.000469907	0.0172069	0.978662
CD4/CD8br	Inverse variance weighted	18.8659	13	0.12732
CD8dim %T cell	MR Egger	8.85701	12	0.715093	-0.0199667	0.0190688	0.315691
CD8dim %T cell	Inverse variance weighted	9.95341	13	0.69774
TCRgd %T cell	MR Egger	7.1455	10	0.711641	0.00189154	0.0112069	0.869332
TCRgd %T cell	Inverse variance weighted	7.17399	11	0.784823
TCRgd %lymphocyte	MR Egger	8.81434	13	0.786816	0.0125604	0.00976824	0.220932
TCRgd %lymphocyte	Inverse variance weighted	10.4677	14	0.727251
CD8dim NKT %T cell	MR Egger	13.2271	17	0.720858	-0.00262004	0.0140872	0.854656
CD8dim NKT %T cell	Inverse variance weighted	13.2617	18	0.7758
CD8dim NKT %lymphocyte	MR Egger	20.1742	24	0.686827	-0.0171738	0.0120418	0.166693
CD8dim NKT %lymphocyte	Inverse variance weighted	22.2082	25	0.623693
DN (CD4-CD8-) NKT %T cell	MR Egger	27.8565	28	0.47207	-0.0146696	0.0149676	0.335434
DN (CD4-CD8-) NKT %T cell	Inverse variance weighted	28.8171	29	0.474621
HLA DR+ NK AC	MR Egger	15.3199	14	0.356645	0.00592938	0.0136072	0.669659
HLA DR+ NK AC	Inverse variance weighted	15.5276	15	0.41412
CD39+ CD8br %T cell	MR Egger	9.37322	16	0.897251	-0.00416729	0.0133766	0.759416
CD39+ CD8br %T cell	Inverse variance weighted	9.47028	17	0.924344
CD19 on IgD+ CD38- naive	MR Egger	19.672	13	0.103695	0.0123952	0.0113899	0.296243
CD19 on IgD+ CD38- naive	Inverse variance weighted	21.4642	14	0.0903147
CD3 on activated & secreting Treg	MR Egger	18.8158	18	0.403248	-0.00246104	0.0120681	0.840697
CD3 on activated & secreting Treg	Inverse variance weighted	18.8593	19	0.465897
CD3 on CD28- CD8br	MR Egger	13.4547	11	0.264647	0.0219845	0.0190479	0.272889
CD3 on CD28- CD8br	Inverse variance weighted	15.0841	12	0.23687
PDL-1 on CD14- CD16+ monocyte	MR Egger	12.0787	14	0.599979	-0.00176212	0.0182216	0.924332
PDL-1 on CD14- CD16+ monocyte	Inverse variance weighted	12.0881	15	0.672349
CD45 on CD33br HLA DR+ CD14-	MR Egger	15.6548	15	0.405359	0.00630668	0.0217262	0.775577
CD45 on CD33br HLA DR+ CD14-	Inverse variance weighted	15.7427	16	0.471058
CD45 on Mo MDSC	MR Egger	11.874	13	0.537998	-0.0119884	0.0173353	0.501379
CD45 on Mo MDSC	Inverse variance weighted	12.3523	14	0.578033
SSC-A on lymphocyte	MR Egger	18.2988	16	0.306693	-0.0074617	0.0157559	0.642196
SSC-A on lymphocyte	Inverse variance weighted	18.5553	17	0.354646
CD45RA on naive CD8br	MR Egger	9.15999	15	0.869004	-0.00949493	0.0156677	0.553563
CD45RA on naive CD8br	Inverse variance weighted	9.52725	16	0.890124
MR, Mendelian randomization; Df, degree of freedom; SE, standard error.
