# Supplementary material for: Exploring the causal relationship between immune cells and idiopathic pulmonary fibrosis: a bi-directional Mendelian randomization study
Source: BMC Pulm Med. 2024 Mar 20;24:145. doi: 10.1186/s12890-024-02942-w (PMC10956372; doi:10.1186/s12890-024-02942-w)
Supplement: Supplementary file 4 — Supplementary Material 4. [file 12890_2024_2942_MOESM4_ESM.xlsx]

## Sheet: Sheet1
Table S4 MR-PRESSO analysis for the association between immunotypes and idiopathic pulmonary fibrosis.
Immunotype(exposure)	MR Analysis	Causal Estimate	SD	T	P-value	RSSobs	Global Test P-value
CD33br HLA DR+ CD14dim AC	MR-PRESSO	-0.0407787	0.0151317	-2.69493	0.012174	29.1058	0.4528
CD14+ CD16+ monocyte %monocyte	MR-PRESSO	-0.0669903	0.029433	-2.27603	0.0346086	22.5208	0.4512
CD14+ CD16- monocyte %monocyte	MR-PRESSO	0.0470895	0.0185958	2.53227	0.0186173	25.7858	0.4622
CD4/CD8br	MR-PRESSO	0.112975	0.0438341	2.57733	0.0229727	21.3055	0.1748
CD8dim %T cell	MR-PRESSO	0.113547	0.038723	2.9323	0.0116618	13.0583	0.6426
TCRgd %T cell	MR-PRESSO	-0.0711709	0.0213291	-3.3368	0.00663088	7.53331	0.877
TCRgd %lymphocyte	MR-PRESSO	-0.0406924	0.0172507	-2.35888	0.0333933	13.5106	0.6808
CD8dim NKT %T cell	MR-PRESSO	0.104817	0.0273232	3.83619	0.00120977	15.2799	0.758
CD8dim NKT %lymphocyte	MR-PRESSO	0.0769039	0.0258378	2.97641	0.00638987	24.2464	0.6312
DN (CD4-CD8-) NKT %T cell	MR-PRESSO	0.0760492	0.0281512	2.70145	0.0114104	31.2711	0.477
HLA DR+ NK AC	MR-PRESSO	-0.0980971	0.0330105	-2.9717	0.00950478	16.7842	0.5132
CD39+ CD8br %T cell	MR-PRESSO	-0.0733022	0.0232005	-3.15951	0.00572486	10.3298	0.9382
CD19 on IgD+ CD38- naive	MR-PRESSO	-0.0473898	0.0228191	-2.07676	0.0567164	23.2472	0.1752
CD3 on activated & secreting Treg	MR-PRESSO	-0.0652629	0.0248187	-2.62958	0.0165077	20.4719	0.5224
CD3 on CD28- CD8br	MR-PRESSO	-0.092408	0.0381679	-2.42109	0.032253	16.9719	0.2942
PDL-1 on CD14- CD16+ monocyte	MR-PRESSO	-0.0875888	0.0264841	-3.30722	0.00478747	13.9112	0.6914
CD45 on CD33br HLA DR+ CD14-	MR-PRESSO	0.0637949	0.0269375	2.36825	0.0308017	17.649	0.5128
CD45 on Mo MDSC	MR-PRESSO	0.0695883	0.0249152	2.79301	0.0143767	13.7025	0.638
SSC-A on lymphocyte	MR-PRESSO	-0.106498	0.0430874	-2.47167	0.0243154	21.3392	0.3664
CD45RA on naive CD8br	MR-PRESSO	-0.0892351	0.0246291	-3.62316	0.00228464	11.5908	0.8664
MR, Mendelian randomization; SD, standard deviation; RSSobs, observed residual sum of squares; SNP, single nucleotide polymorphism.
