# Supplementary material for: Exploring the causal relationship between immune cells and idiopathic pulmonary fibrosis: a bi-directional Mendelian randomization study
Source: BMC Pulm Med. 2024 Mar 20;24:145. doi: 10.1186/s12890-024-02942-w (PMC10956372; doi:10.1186/s12890-024-02942-w)
Supplement: Supplementary file 5 — Supplementary Material 5. [file 12890_2024_2942_MOESM5_ESM.xlsx]

## Sheet: BiIPFresults
Table S5 Instrumental variables used in the MR analysis of the association between idiopathic pulmonary fibrosis and immunotypes.
Immunotype(outcome)	Method	OR	95% CI	P-value	q-value
CD33+ HLA DR+ CD14dim Absolute Count	Inverse variance weighted	1.00477	0.89-1.13	0.94	1
CD33+ HLA DR+ CD15dim Absolute Count	MR Egger	1.11598	0.90-1.38	0.35	1
CD33+ HLA DR+ CD16dim Absolute Count	Weighted median	1.04686	0.91-1.20	0.51	1
CD33+ HLA DR+ CD17dim Absolute Count	Maximum likelihood	1.00474	0.89-1.13	0.94	1
CD33+ HLA DR+ CD18dim Absolute Count	Weighted mode	1.03977	0.90-1.20	0.61	1
CD33+ HLA DR+ CD19dim Absolute Count	Simple mode	0.892053	0.67-1.19	0.46	1
CD14+ CD16+ monocyte %monocyte	Inverse variance weighted	1.02625	0.94-1.12	0.56	1
CD14+ CD16+ monocyte %monocyte	MR Egger	0.99712	0.85-1.17	0.97	1
CD14+ CD16+ monocyte %monocyte	Weighted median	1.01289	0.92-1.12	0.8	1
CD14+ CD16+ monocyte %monocyte	Maximum likelihood	1.02636	0.94-1.12	0.56	1
CD14+ CD16+ monocyte %monocyte	Weighted mode	1.01387	0.91-1.13	0.81	1
CD14+ CD16+ monocyte %monocyte	Simple mode	1.05877	0.87-1.28	0.57	1
CD14+ CD16- monocyte %monocyte	Inverse variance weighted	1.01389	0.92-1.12	0.78	0.698516
CD14+ CD16- monocyte %monocyte	MR Egger	1.07389	0.90-1.28	0.45	0.667566
CD14+ CD16- monocyte %monocyte	Weighted median	1.03318	0.93-1.14	0.53	0.667566
CD14+ CD16- monocyte %monocyte	Maximum likelihood	1.01392	0.93-1.10	0.75	0.691544
CD14+ CD16- monocyte %monocyte	Weighted mode	1.04506	0.93-1.17	0.46	0.667566
CD14+ CD16- monocyte %monocyte	Simple mode	0.939483	0.75-1.17	0.59	0.667566
CD4+/CD8+ T cell	Inverse variance weighted	1.02008	0.94-1.11	0.65	1
CD4+/CD8+ T cell	MR Egger	1.0183	0.87-1.19	0.83	1
CD4+/CD8+ T cell	Weighted median	1.01126	0.91-1.13	0.84	1
CD4+/CD8+ T cell	Maximum likelihood	1.02002	0.93-1.11	0.66	1
CD4+/CD8+ T cell	Weighted mode	1.01609	0.91-1.13	0.78	1
CD4+/CD8+ T cell	Simple mode	1.0424	0.86-1.26	0.68	1
CD8dim T cell %T cell	Inverse variance weighted	1.00963	0.90-1.14	0.87	0.621712
CD8dim T cell %T cell	MR Egger	1.19592	1.00-1.43	0.09	0.228672
CD8dim T cell %T cell	Weighted median	1.05103	0.95-1.16	0.34	0.391397
CD8dim T cell %T cell	Maximum likelihood	1.00945	0.93-1.10	0.83	0.60991
CD8dim T cell %T cell	Weighted mode	1.1077	0.99-1.24	0.12	0.228672
CD8dim T cell %T cell	Simple mode	0.768002	0.53-1.11	0.2	0.268255
TCRgd T cell %T cell	Inverse variance weighted	1.06991	0.96-1.19	0.22	0.211051
TCRgd T cell %T cell	MR Egger	1.14393	0.94-1.40	0.23	0.213656
TCRgd T cell %T cell	Weighted median	1.1024	0.99-1.22	0.06	0.140488
TCRgd T cell %T cell	Maximum likelihood	1.07022	0.98-1.17	0.13	0.140488
TCRgd T cell %T cell	Weighted mode	1.09581	0.98-1.22	0.13	0.140488
TCRgd T cell %T cell	Simple mode	1.04117	0.86-1.27	0.69	0.454632
TCRgd T cell %lymphocyte	Inverse variance weighted	1.05425	0.94-1.18	0.35	0.109579
TCRgd T cell %lymphocyte	MR Egger	1.16003	0.95-1.41	0.18	0.0905481
TCRgd T cell %lymphocyte	Weighted median	1.08786	0.98-1.21	0.11	0.0905481
TCRgd T cell %lymphocyte	Maximum likelihood	1.05473	0.97-1.15	0.23	0.0905481
TCRgd T cell %lymphocyte	Weighted mode	1.08814	0.98-1.21	0.16	0.0905481
TCRgd T cell %lymphocyte	Simple mode	0.994229	0.80-1.23	0.96	0.253032
CD8dim Natural Killer T %T cell	Inverse variance weighted	0.990696	0.86-1.15	0.9	0.640286
CD8dim Natural Killer T %T cell	MR Egger	1.28411	1.08-1.53	0.023	0.0927076
CD8dim Natural Killer T %T cell	Weighted median	1.0774	0.96-1.20	0.19	0.275081
CD8dim Natural Killer T %T cell	Maximum likelihood	0.990432	0.91-1.08	0.83	0.621654
CD8dim Natural Killer T %T cell	Weighted mode	1.10734	0.99-1.23	0.1	0.190988
CD8dim Natural Killer T %T cell	Simple mode	0.9539	0.67-1.36	0.8	0.61261
CD8dim Natural Killer T %lymphocyte	Inverse variance weighted	0.984537	0.85-1.15	0.84	0.608163
CD8dim Natural Killer T %lymphocyte	MR Egger	1.29261	1.07-1.56	0.026	0.102941
CD8dim Natural Killer T %lymphocyte	Weighted median	1.08196	0.96-1.21	0.18	0.246435
CD8dim Natural Killer T %lymphocyte	Maximum likelihood	0.984179	0.90-1.07	0.72	0.570992
CD8dim Natural Killer T %lymphocyte	Weighted mode	1.10391	0.99-1.23	0.11	0.216035
CD8dim Natural Killer T %lymphocyte	Simple mode	0.978881	0.69-1.39	0.91	0.626219
CD4-CD8- Natural Killer T %T cell	Inverse variance weighted	1.00704	0.91-1.12	0.9	0.732456
CD4-CD8- Natural Killer T %T cell	MR Egger	1.23185	1.05-1.44	0.03	0.136148
CD4-CD8- Natural Killer T %T cell	Weighted median	1.03158	0.93-1.15	0.57	0.63644
CD4-CD8- Natural Killer T %T cell	Maximum likelihood	1.00712	0.92-1.10	0.87	0.727364
CD4-CD8- Natural Killer T %T cell	Weighted mode	1.12714	1.02-1.25	0.05	0.13642
CD4-CD8- Natural Killer T %T cell	Simple mode	0.936469	0.71-1.24	0.66	0.668139
HLA DR+ Natural Killer Absolute Count	Inverse variance weighted	1.03946	0.95-1.13	0.38	0.367474
HLA DR+ Natural Killer Absolute Count	MR Egger	1.05372	0.90-1.23	0.53	0.367474
HLA DR+ Natural Killer Absolute Count	Weighted median	1.03687	0.94-1.15	0.48	0.367474
HLA DR+ Natural Killer Absolute Count	Maximum likelihood	1.03957	0.95-1.13	0.38	0.367474
HLA DR+ Natural Killer Absolute Count	Weighted mode	1.03606	0.93-1.16	0.54	0.367474
HLA DR+ Natural Killer Absolute Count	Simple mode	1.03606	0.88-1.22	0.68	0.420927
CD39+ CD8+ T cell %T cell	Inverse variance weighted	1.04871	0.96-1.15	0.29	1
CD39+ CD8+ T cell %T cell	MR Egger	0.990179	0.84-1.16	0.91	1
CD39+ CD8+ T cell %T cell	Weighted median	1.01074	0.91-1.12	0.84	1
CD39+ CD8+ T cell %T cell	Maximum likelihood	1.04831	0.96-1.15	0.3	1
CD39+ CD8+ T cell %T cell	Weighted mode	1.01688	0.91-1.14	0.77	1
CD39+ CD8+ T cell %T cell	Simple mode	1.07146	0.87-1.31	0.53	1
CD19 on IgD+ CD38- naive B cell	Inverse variance weighted	0.935125	0.81-1.08	0.36	0.673834
CD19 on IgD+ CD38- naive B cell	MR Egger	1.06349	0.83-1.37	0.65	0.732767
CD19 on IgD+ CD38- naive B cell	Weighted median	0.961968	0.84-1.10	0.58	0.711549
CD19 on IgD+ CD38- naive B cell	Maximum likelihood	0.934496	0.83-1.05	0.26	0.673834
CD19 on IgD+ CD38- naive B cell	Weighted mode	0.984019	0.84-1.15	0.84	0.781357
CD19 on IgD+ CD38- naive B cell	Simple mode	0.877656	0.65-1.19	0.42	0.673834
CD3 on activated & secreting CD4 regulatory T cell	Inverse variance weighted	1.01081	0.92-1.12	0.83	0.685828
CD3 on activated & secreting CD4 regulatory T cell	MR Egger	1.17707	0.99-1.40	0.1	0.403557
CD3 on activated & secreting CD4 regulatory T cell	Weighted median	1.02837	0.92-1.15	0.62	0.619539
CD3 on activated & secreting CD4 regulatory T cell	Maximum likelihood	1.0107	0.92-1.11	0.83	0.68479
CD3 on activated & secreting CD4 regulatory T cell	Weighted mode	1.07111	0.96-1.20	0.26	0.403557
CD3 on activated & secreting CD4 regulatory T cell	Simple mode	0.863703	0.69-1.08	0.23	0.403557
CD3 on CD28- CD8+ T cell	Inverse variance weighted	0.961569	0.87-1.06	0.43	0.431133
CD3 on CD28- CD8+ T cell	MR Egger	1.1234	0.94-1.34	0.23	0.431133
CD3 on CD28- CD8+ T cell	Weighted median	0.998667	0.89-1.12	0.98	0.634992
CD3 on CD28- CD8+ T cell	Maximum likelihood	0.961177	0.87-1.06	0.42	0.431133
CD3 on CD28- CD8+ T cell	Weighted mode	1.02709	0.92-1.15	0.65	0.534523
CD3 on CD28- CD8+ T cell	Simple mode	0.837236	0.67-1.05	0.16	0.431133
PDL-1 on CD14- CD16+ monocyte	Inverse variance weighted	0.991851	0.91-1.08	0.85	1
PDL-1 on CD14- CD16+ monocyte	MR Egger	0.989044	0.84-1.16	0.9	1
PDL-1 on CD14- CD16+ monocyte	Weighted median	0.992614	0.90-1.10	0.89	1
PDL-1 on CD14- CD16+ monocyte	Maximum likelihood	0.991798	0.91-1.08	0.85	1
PDL-1 on CD14- CD16+ monocyte	Weighted mode	0.992006	0.89-1.10	0.89	1
PDL-1 on CD14- CD16+ monocyte	Simple mode	0.969852	0.82-1.15	0.73	1
CD45 on CD33+ HLA DR+ CD14-	Inverse variance weighted	0.921698	0.77-1.10	0.37	0.116975
CD45 on CD33+ HLA DR+ CD14-	MR Egger	0.825497	0.59-1.15	0.29	0.0943714
CD45 on CD33+ HLA DR+ CD14-	Weighted median	0.894733	0.76-1.05	0.17	0.0943714
CD45 on CD33+ HLA DR+ CD14-	Maximum likelihood	0.920397	0.81-1.05	0.21	0.0943714
CD45 on CD33+ HLA DR+ CD14-	Weighted mode	0.860791	0.73-1.02	0.11	0.0943714
CD45 on CD33+ HLA DR+ CD14-	Simple mode	1.29686	0.83-2.02	0.28	0.0943714
CD45 on Monocytic Myeloid-Derived Suppressor Cells	Inverse variance weighted	0.997576	0.88-1.13	0.97	1
CD45 on Monocytic Myeloid-Derived Suppressor Cells	MR Egger	1.03477	0.82-1.31	0.78	1
CD45 on Monocytic Myeloid-Derived Suppressor Cells	Weighted median	0.976635	0.84-1.14	0.76	1
CD45 on Monocytic Myeloid-Derived Suppressor Cells	Maximum likelihood	0.99762	0.88-1.13	0.97	1
CD45 on Monocytic Myeloid-Derived Suppressor Cells	Weighted mode	0.969984	0.83-1.13	0.71	1
CD45 on Monocytic Myeloid-Derived Suppressor Cells	Simple mode	0.875874	0.67-1.15	0.37	1
SSC-A on lymphocyte	Inverse variance weighted	0.968555	0.89-1.06	0.47	1
SSC-A on lymphocyte	MR Egger	0.968596	0.83-1.14	0.7	1
SSC-A on lymphocyte	Weighted median	0.972684	0.88-1.08	0.6	1
SSC-A on lymphocyte	Maximum likelihood	0.968368	0.89-1.06	0.47	1
SSC-A on lymphocyte	Weighted mode	0.975265	0.88-1.08	0.65	1
SSC-A on lymphocyte	Simple mode	0.991137	0.83-1.18	0.92	1
CD45RA on naive CD8+ T cell	Inverse variance weighted	0.950038	0.84-1.08	0.42	0.257606
CD45RA on naive CD8+ T cell	MR Egger	0.867965	0.69-1.09	0.26	0.189433
CD45RA on naive CD8+ T cell	Weighted median	0.921738	0.82-1.03	0.16	0.189433
CD45RA on naive CD8+ T cell	Maximum likelihood	0.949281	0.86-1.04	0.28	0.189433
CD45RA on naive CD8+ T cell	Weighted mode	0.913478	0.82-1.02	0.15	0.189433
CD45RA on naive CD8+ T cell	Simple mode	1.07057	0.82-1.40	0.63	0.344847
MR, Mendelian randomization; SNP, single nucleotide polymorphism; OR, odds ratio; CI, confidence interval.
